# Supplementary material for: Transcriptome and Gene Fusion Analysis of Synchronous Lesions Reveals lncMRPS31P5 as a Novel Transcript Involved in Colorectal Cancer
Source: Int J Mol Sci. 2020 Sep 27;21(19):7120. doi: 10.3390/ijms21197120 (PMC7582694; doi:10.3390/ijms21197120)
Supplement: Supplementary file 1 [file ijms-21-07120-s001.zip]

Archive with 6 entries (6 files):
- Supplementary Figure 1.docx
- Supplementary Figure 2.docx
- supplementary table 4.docx
- Supplementary Table2_Panza A et al.xls
- Supplementary Table 1_Panza A et al.pdf
- Supplementary Table 3.xls
