# Supplementary material for: Transcriptome and Gene Fusion Analysis of Synchronous Lesions Reveals lncMRPS31P5 as a Novel Transcript Involved in Colorectal Cancer
Source: Int J Mol Sci. 2020 Sep 27;21(19):7120. doi: 10.3390/ijms21197120 (PMC7582694; doi:10.3390/ijms21197120)
Supplement: Supplementary file 1 [file ijms-21-07120-s001.zip › Supplementary Table2_Panza A et al.xls]

## Sheet: Guide
	Transcriptome and gene fusion analysis of synchronous colorectal lesions reveals lncMRPS31P5 as a novel gene involved in carcinogenesis
	Anna Panza1, Stefano Castellana2, Giuseppe Biscaglia1, Ada Piepoli1, Luca Parca2, Annamaria Gentile1, Anna Latiano1, Tommaso Mazza2, Francesco Perri1 , Angelo Andriulli1 and Orazio Palmieri1
Table	Description
comparison	Overlapping miRNAs among prediction analyses.
miRDB	Output from miRDB Custom prediction (http://www.mirdb.org/custom.html); default settings; NCBI Accession for input sequence: NR_051963.1.
	MiRNAs are sorted by miRDB score. Top100 ranking miRNAs are in italic.
miRanda	Output from miRanda prediction (http://www.microrna.org/microrna/getDownloads.do); default settings; NCBI Accession for input sequence: NR_051963.1.
	miRanda command: "miranda Human_mature.fa NR_051963.1.fa -out human_mature.out"
	"Human_mature.fa": multi-FASTA file extracted from MirBase (ftp://mirbase.org/pub/mirbase/CURRENT/ , “mature.fa.gz”, last update: 2018).
	MiRNAs are sorted by miRanda score and alignment quality with NR_051963.1. Top100 ranking miRNAs are in italic.
miRNA_miRCancer	Cancer-associated miRNAs from miRCancer (http://mircancer.ecu.edu/download.jsp, “miRCancerOctober2019.txt” file).
RNA-RNA_interaction	Query output from RISE DB (http://rise.life.tsinghua.edu.cn/index.html, accessed at 22/01/2020). For each binary interaction, genomic (Hg38 human genome version) and
	transcriptomic annotations are given.

## Sheet: comparison
Comparison	# common miRNAs	miRNA Ids
miRDB ∩ miRanda	17	hsa-miR-6780b-5p, hsa-miR-8485, hsa-miR-3689a-3p, hsa-miR-548ae-3p, hsa-let-7i-5p, hsa-let-7f-5p, hsa-let-7d-5p, hsa-miR-1273h-5p, hsa-miR-548aj-3p, hsa-miR-1233-5p, hsa-miR-519a-2-5p, hsa-miR-6780a-5p, hsa-miR-520b-5p, hsa-miR-548j-3p, hsa-let-7e-5p, hsa-let-7a-5p, hsa-let-7c-5p
miRDB ∩ miRanda ∩ miRCancer	7	hsa-let-7b-5p, hsa-let-7g-5p, hsa-miR-510-5p, hsa-miR-548p, hsa-miR-98-5p, hsa-miR-4500, hsa-miR-1283
miRDB ∩ miRCancer	11	hsa-miR-576-3p, hsa-miR-5692a, hsa-miR-938, hsa-miR-342-3p, hsa-miR-126-5p, hsa-miR-9-5p, hsa-miR-493-5p, hsa-miR-4458, hsa-miR-877-5p, hsa-miR-1827, hsa-miR-377-3p, hsa-miR-1275
miRanda ∩ miRCancer	10	hsa-miR-665, hsa-miR-34b-5p, hsa-miR-2278, hsa-miR-30a-3p, hsa-miR-2392, hsa-miR-1236-3p, hsa-miR-590-3p, hsa-miR-30e-3p, hsa-miR-194-5p, hsa-miR-466

## Sheet: miRDB
MIRDB “custom” output
miRNA Id	rank	score
hsa-miR-1283	1	88
hsa-miR-4682	2	87
hsa-miR-5193	3	85
hsa-miR-877-3p	4	85
hsa-miR-4795-3p	5	84
hsa-miR-8063	6	79
hsa-miR-4276	7	77
hsa-miR-938	8	77
hsa-miR-520b-5p	9	75
hsa-miR-519a-2-5p	10	75
hsa-miR-5196-3p	11	75
hsa-miR-101-5p	12	74
hsa-miR-4264	13	73
hsa-miR-6884-3p	14	72
hsa-miR-1275	15	71
hsa-miR-5692a	16	71
hsa-miR-377-3p	17	70
hsa-miR-4436a	18	69
hsa-miR-5000-3p	19	69
hsa-miR-1229-5p	20	68
hsa-miR-1273h-5p	21	67
hsa-miR-526a-5p	22	67
hsa-miR-523-5p	23	67
hsa-miR-522-5p	24	67
hsa-miR-520c-5p	25	67
hsa-miR-519c-5p	26	67
hsa-miR-519b-5p	27	67
hsa-miR-519a-5p	28	67
hsa-miR-518f-5p	29	67
hsa-miR-518e-5p	30	67
hsa-miR-518d-5p	31	67
hsa-miR-510-5p	32	66
hsa-miR-627-3p	33	66
hsa-miR-3613-3p	34	65
hsa-miR-4500	35	65
hsa-let-7d-5p	36	65
hsa-miR-8485	37	64
hsa-miR-6875-3p	38	64
hsa-miR-877-5p	39	64
hsa-miR-3132	40	63
hsa-miR-4293	41	62
hsa-miR-4427	42	62
hsa-miR-1827	43	60
hsa-miR-6826-3p	44	60
hsa-miR-548v	45	60
hsa-miR-548p	46	59
hsa-miR-5701	47	59
hsa-miR-548x-3p	48	59
hsa-miR-548aj-3p	49	59
hsa-miR-6780a-5p	50	58
hsa-miR-1323	51	58
hsa-miR-548f-3p	52	58
hsa-miR-548e-3p	53	58
hsa-miR-548bc	54	58
hsa-miR-548az-3p	55	58
hsa-miR-548ar-3p	56	58
hsa-miR-548a-3p	57	58
hsa-miR-126-5p	58	58
hsa-miR-578	59	58
hsa-miR-670-3p	60	58
hsa-miR-6854-5p	61	57
hsa-miR-7152-5p	62	57
hsa-miR-98-5p	63	57
hsa-miR-4458	64	57
hsa-let-7i-5p	65	57
hsa-let-7g-5p	66	57
hsa-let-7f-5p	67	57
hsa-let-7e-5p	68	57
hsa-let-7c-5p	69	57
hsa-let-7b-5p	70	57
hsa-let-7a-5p	71	57
hsa-miR-3074-5p	72	57
hsa-miR-576-3p	73	56
hsa-miR-4665-5p	74	55
hsa-miR-6799-5p	75	55
hsa-miR-208b-5p	76	55
hsa-miR-208a-5p	77	55
hsa-miR-493-5p	78	55
hsa-miR-6809-3p	79	55
hsa-miR-664b-3p	80	54
hsa-miR-579-3p	81	54
hsa-miR-548o-3p	82	54
hsa-miR-197-5p	83	54
hsa-miR-9-5p	84	54
hsa-miR-6779-5p	85	53
hsa-miR-3689c	86	53
hsa-miR-3689b-3p	87	53
hsa-miR-3689a-3p	88	53
hsa-miR-30b-3p	89	53
hsa-miR-186-3p	90	53
hsa-miR-6778-5p	91	52
hsa-miR-1233-5p	92	52
hsa-miR-342-3p	93	52
hsa-miR-6780b-5p	94	52
hsa-miR-4725-3p	95	52
hsa-miR-548j-3p	96	52
hsa-miR-548aq-3p	97	52
hsa-miR-548am-3p	98	52
hsa-miR-548ah-3p	99	52
hsa-miR-548ae-3p	100	52
hsa-miR-4684-5p	101	52
hsa-miR-9983-3p	102	52
hsa-miR-4271	103	51
hsa-miR-6727-3p	104	51
hsa-miR-597-3p	105	50

## Sheet: miRanda
MiRanda Output
miRNA Id	score	alignment quality
hsa-miR-1285-3p	184	R:1534 to 1555 Align Len (19) (89.47%) (89.47%)
hsa-miR-30c-2-3p	180	R:2289 to 2310 Align Len (19) (78.95%) (94.74%)
hsa-miR-891a-3p	179	R:1309 to 1330 Align Len (18) (83.33%) (94.44%)
hsa-miR-363-5p	178	R:1734 to 1756 Align Len (19) (89.47%) (89.47%)
hsa-miR-1273h-5p	175	R:1423 to 1443 Align Len (18) (83.33%) (88.89%)
hsa-miR-98-5p	174	R:1581 to 1601 Align Len (19) (84.21%) (89.47%)
hsa-miR-2467-3p	173	R:1272 to 1296 Align Len (21) (85.71%) (85.71%)
hsa-miR-30c-1-3p	172	R:2289 to 2310 Align Len (19) (68.42%) (94.74%)
hsa-miR-4647	171	R:1219 to 1245 Align Len (24) (75.00%) (83.33%)
hsa-miR-1910-3p	170	R:1279 to 1298 Align Len (17) (82.35%) (88.24%)
hsa-miR-449c-5p	170	R:1408 to 1433 Align Len (23) (69.57%) (82.61%)
hsa-miR-6729-3p	170	R:12 to 32 Align Len (17) (82.35%) (88.24%)
hsa-miR-6873-3p	169	R:591 to 613 Align Len (20) (70.00%) (85.00%)
hsa-miR-143-5p	168	R:1455 to 1476 Align Len (19) (73.68%) (84.21%)
hsa-miR-2053	168	R:949 to 973 Align Len (22) (72.73%) (81.82%)
hsa-miR-3605-5p	168	R:1202 to 1225 Align Len (21) (76.19%) (80.95%)
hsa-let-7d-5p	167	R:1581 to 1601 Align Len (16) (87.50%) (93.75%)
hsa-miR-3664-3p	167	R:1282 to 1304 Align Len (20) (75.00%) (85.00%)
hsa-miR-3977	167	R:956 to 981 Align Len (23) (78.26%) (78.26%)
hsa-miR-5088-5p	167	R:2331 to 2354 Align Len (18) (72.22%) (88.89%)
hsa-miR-7153-5p	167	R:2325 to 2346 Align Len (20) (80.00%) (80.00%)
hsa-miR-1236-3p	166	R:774 to 795 Align Len (17) (82.35%) (82.35%)
hsa-miR-4421	166	R:1966 to 1990 Align Len (22) (72.73%) (86.36%)
hsa-miR-4764-5p	166	R:2294 to 2315 Align Len (19) (73.68%) (89.47%)
hsa-miR-5684	166	R:1544 to 1563 Align Len (17) (88.24%) (94.12%)
hsa-miR-6511a-5p	166	R:1269 to 1292 Align Len (19) (78.95%) (84.21%)
hsa-miR-6529-3p	166	R:588 to 608 Align Len (19) (73.68%) (89.47%)
hsa-let-7b-5p	165	R:1580 to 1601 Align Len (20) (75.00%) (90.00%)
hsa-let-7c-5p	165	R:1580 to 1601 Align Len (20) (75.00%) (90.00%)
hsa-miR-367-3p	165	R:1548 to 1568 Align Len (18) (77.78%) (88.89%)
hsa-miR-7158-3p	165	R:1232 to 1251 Align Len (18) (83.33%) (83.33%)
hsa-miR-1277-3p	164	R:1093 to 1114 Align Len (19) (73.68%) (78.95%)
hsa-miR-30a-3p	164	R:1899 to 1920 Align Len (19) (63.16%) (89.47%)
hsa-miR-30e-3p	164	R:1899 to 1920 Align Len (19) (63.16%) (89.47%)
hsa-miR-4511	164	R:2094 to 2115 Align Len (15) (80.00%) (93.33%)
hsa-miR-510-5p	164	R:1282 to 1305 Align Len (18) (83.33%) (83.33%)
hsa-miR-6780a-5p	164	R:1420 to 1443 Align Len (21) (76.19%) (76.19%)
hsa-miR-6889-3p	164	R:587 to 608 Align Len (19) (84.21%) (84.21%)
hsa-let-7a-5p	163	R:1581 to 1601 Align Len (16) (81.25%) (93.75%)
hsa-let-7e-5p	163	R:1581 to 1601 Align Len (16) (81.25%) (93.75%)
hsa-miR-30d-3p	163	R:1899 to 1920 Align Len (18) (66.67%) (88.89%)
hsa-miR-3192-5p	163	R:2448 to 2469 Align Len (16) (81.25%) (93.75%)
hsa-miR-376b-3p	163	R:2394 to 2416 Align Len (20) (75.00%) (80.00%)
hsa-miR-4693-5p	163	R:373 to 398 Align Len (22) (72.73%) (77.27%)
hsa-miR-4797-3p	163	R:1318 to 1339 Align Len (16) (87.50%) (87.50%)
hsa-miR-8485	163	R:2649 to 2669 Align Len (18) (77.78%) (77.78%)
hsa-let-7i-5p	162	R:1581 to 1601 Align Len (19) (73.68%) (84.21%)
hsa-miR-196a-3p	162	R:1107 to 1127 Align Len (19) (73.68%) (84.21%)
hsa-miR-3161	162	R:1962 to 1984 Align Len (17) (82.35%) (94.12%)
hsa-miR-3672	162	R:1518 to 1542 Align Len (21) (76.19%) (80.95%)
hsa-miR-4695-5p	162	R:1280 to 1301 Align Len (17) (76.47%) (82.35%)
hsa-miR-548p	162	R:168 to 188 Align Len (19) (73.68%) (84.21%)
hsa-miR-590-3p	162	R:2135 to 2155 Align Len (17) (76.47%) (82.35%)
hsa-miR-7703	162	R:1544 to 1566 Align Len (13) (84.62%) (100.00%)
hsa-miR-1233-5p	161	R:1423 to 1444 Align Len (15) (93.33%) (100.00%)
hsa-miR-1283	161	R:1346 to 1366 Align Len (18) (77.78%) (83.33%)
hsa-miR-2392	161	R:1205 to 1224 Align Len (16) (81.25%) (81.25%)
hsa-miR-26b-3p	161	R:2220 to 2241 Align Len (18) (77.78%) (83.33%)
hsa-miR-376a-3p	161	R:2395 to 2416 Align Len (18) (77.78%) (83.33%)
hsa-miR-520e-5p	161	R:2691 to 2710 Align Len (19) (73.68%) (84.21%)
hsa-miR-6514-3p	161	R:1302 to 1322 Align Len (16) (75.00%) (87.50%)
hsa-miR-6765-5p	161	R:438 to 461 Align Len (14) (92.86%) (92.86%)
hsa-miR-6872-3p	161	R:1181 to 1201 Align Len (16) (81.25%) (81.25%)
hsa-miR-7110-3p	161	R:602 to 622 Align Len (18) (77.78%) (83.33%)
hsa-miR-7156-5p	161	R:2218 to 2240 Align Len (20) (70.00%) (75.00%)
hsa-miR-2355-3p	160	R:199 to 220 Align Len (15) (73.33%) (93.33%)
hsa-miR-34b-5p	160	R:1411 to 1433 Align Len (19) (68.42%) (78.95%)
hsa-miR-665	160	R:1618 to 1637 Align Len (14) (100.00%) (100.00%)
hsa-miR-6780b-5p	160	R:2368 to 2390 Align Len (15) (80.00%) (86.67%)
hsa-miR-6788-5p	160	R:2290 to 2310 Align Len (15) (80.00%) (86.67%)
hsa-miR-6839-3p	160	R:1081 to 1101 Align Len (17) (82.35%) (82.35%)
hsa-miR-6884-5p	160	R:1611 to 1633 Align Len (17) (82.35%) (82.35%)
hsa-miR-8065	160	R:1089 to 1112 Align Len (19) (78.95%) (84.21%)
hsa-let-7f-5p	159	R:1581 to 1601 Align Len (16) (81.25%) (87.50%)
hsa-let-7g-5p	159	R:1581 to 1601 Align Len (16) (81.25%) (87.50%)
hsa-miR-1343-3p	159	R:2447 to 2471 Align Len (22) (68.18%) (77.27%)
hsa-miR-3689a-3p	159	R:2447 to 2468 Align Len (18) (66.67%) (83.33%)
hsa-miR-3929	159	R:2527 to 2552 Align Len (23) (73.91%) (73.91%)
hsa-miR-4307	159	R:763 to 780 Align Len (16) (81.25%) (87.50%)
hsa-miR-4500	159	R:1585 to 1601 Align Len (14) (85.71%) (85.71%)
hsa-miR-4643	159	R:2656 to 2677 Align Len (18) (66.67%) (83.33%)
hsa-miR-466	159	R:2655 to 2678 Align Len (19) (84.21%) (89.47%)
hsa-miR-548aa	159	R:2030 to 2054 Align Len (24) (66.67%) (79.17%)
hsa-miR-548j-3p	159	R:2716 to 2736 Align Len (14) (85.71%) (85.71%)
hsa-miR-548t-3p	159	R:2030 to 2054 Align Len (24) (66.67%) (79.17%)
hsa-miR-6758-5p	159	R:2011 to 2032 Align Len (20) (75.00%) (90.00%)
hsa-miR-6772-3p	159	R:584 to 605 Align Len (20) (80.00%) (85.00%)
hsa-miR-6830-3p	159	R:600 to 624 Align Len (22) (77.27%) (86.36%)
hsa-miR-194-5p	158	R:35 to 58 Align Len (20) (70.00%) (80.00%)
hsa-miR-2278	158	R:518 to 539 Align Len (17) (64.71%) (88.24%)
hsa-miR-3934-3p	158	R:2531 to 2556 Align Len (23) (69.57%) (78.26%)
hsa-miR-4437	158	R:2333 to 2353 Align Len (13) (84.62%) (92.31%)
hsa-miR-4646-5p	158	R:1372 to 1392 Align Len (19) (68.42%) (84.21%)
hsa-miR-4722-3p	158	R:2204 to 2227 Align Len (20) (75.00%) (75.00%)
hsa-miR-4746-5p	158	R:2244 to 2267 Align Len (19) (73.68%) (78.95%)
hsa-miR-4763-3p	158	R:116 to 139 Align Len (21) (66.67%) (85.71%)
hsa-miR-519a-2-5p	158	R:1347 to 1368 Align Len (19) (68.42%) (84.21%)
hsa-miR-520b-5p	158	R:1347 to 1368 Align Len (19) (68.42%) (84.21%)
hsa-miR-548ae-3p	158	R:2717 to 2736 Align Len (15) (86.67%) (86.67%)
hsa-miR-548aj-3p	158	R:2717 to 2736 Align Len (15) (86.67%) (86.67%)
hsa-miR-548aq-3p	158	R:2716 to 2736 Align Len (15) (86.67%) (86.67%)
hsa-miR-548x-3p	158	R:2718 to 2736 Align Len (15) (86.67%) (86.67%)
hsa-miR-561-3p	158	R:1941 to 1965 Align Len (21) (71.43%) (76.19%)
hsa-miR-6515-3p	158	R:2472 to 2492 Align Len (15) (86.67%) (86.67%)
hsa-miR-6728-3p	158	R:2433 to 2452 Align Len (15) (86.67%) (86.67%)
hsa-miR-7110-5p	158	R:2297 to 2317 Align Len (17) (76.47%) (94.12%)
hsa-miR-92b-3p	158	R:1546 to 1568 Align Len (19) (73.68%) (78.95%)
hsa-miR-1296-3p	157	R:2369 to 2393 Align Len (20) (75.00%) (75.00%)
hsa-miR-1301-3p	157	R:502 to 528 Align Len (24) (66.67%) (70.83%)
hsa-miR-146a-5p	157	R:2326 to 2346 Align Len (18) (72.22%) (83.33%)
hsa-miR-25-3p	157	R:1545 to 1568 Align Len (19) (68.42%) (84.21%)
hsa-miR-2681-3p	157	R:697 to 719 Align Len (21) (76.19%) (76.19%)
hsa-miR-3120-3p	157	R:1099 to 1123 Align Len (22) (72.73%) (77.27%)
hsa-miR-3142	157	R:1860 to 1883 Align Len (15) (86.67%) (86.67%)
hsa-miR-3187-5p	157	R:1530 to 1555 Align Len (20) (70.00%) (80.00%)
hsa-miR-3605-3p	157	R:1181 to 1203 Align Len (20) (65.00%) (90.00%)
hsa-miR-4458	157	R:1583 to 1601 Align Len (16) (75.00%) (81.25%)
hsa-miR-4639-5p	157	R:107 to 127 Align Len (18) (72.22%) (83.33%)
hsa-miR-485-5p	157	R:1612 to 1633 Align Len (20) (75.00%) (80.00%)
hsa-miR-5189-5p	157	R:1533 to 1555 Align Len (21) (76.19%) (76.19%)
hsa-miR-5691	157	R:454 to 476 Align Len (18) (77.78%) (77.78%)
hsa-miR-6780a-3p	157	R:2631 to 2655 Align Len (22) (72.73%) (77.27%)
hsa-miR-6821-5p	157	R:1782 to 1804 Align Len (19) (78.95%) (84.21%)
hsa-miR-6827-3p	157	R:597 to 616 Align Len (18) (83.33%) (88.89%)
hsa-miR-8087	157	R:1121 to 1143 Align Len (12) (91.67%) (91.67%)
hsa-miR-103a-1-5p	156	R:813 to 834 Align Len (20) (75.00%) (80.00%)
hsa-miR-103a-2-5p	156	R:813 to 834 Align Len (20) (75.00%) (80.00%)
hsa-miR-122-3p	156	R:1553 to 1573 Align Len (17) (76.47%) (82.35%)
hsa-miR-1243	156	R:915 to 936 Align Len (19) (63.16%) (78.95%)
hsa-miR-1287-5p	156	R:915 to 936 Align Len (19) (68.42%) (89.47%)
hsa-miR-1827	156	R:1610 to 1627 Align Len (15) (80.00%) (80.00%)
hsa-miR-208b-5p	156	R:423 to 444 Align Len (19) (68.42%) (73.68%)
hsa-miR-3074-5p	156	R:2211 to 2229 Align Len (18) (72.22%) (83.33%)
hsa-miR-3085-5p	156	R:1218 to 1240 Align Len (22) (68.18%) (72.73%)
hsa-miR-377-3p	156	R:2017 to 2038 Align Len (11) (90.91%) (100.00%)
hsa-miR-4314	156	R:1376 to 1393 Align Len (11) (90.91%) (100.00%)
hsa-miR-4656	156	R:1611 to 1632 Align Len (17) (82.35%) (94.12%)
hsa-miR-4665-5p	156	R:2297 to 2319 Align Len (15) (80.00%) (80.00%)
hsa-miR-4698	156	R:2566 to 2589 Align Len (21) (71.43%) (85.71%)
hsa-miR-4717-3p	156	R:627 to 647 Align Len (15) (80.00%) (80.00%)
hsa-miR-4744	156	R:1668 to 1693 Align Len (23) (65.22%) (73.91%)
hsa-miR-497-5p	156	R:518 to 537 Align Len (17) (70.59%) (88.24%)
hsa-miR-503-5p	156	R:175 to 198 Align Len (21) (66.67%) (76.19%)
hsa-miR-505-5p	156	R:1464 to 1484 Align Len (17) (76.47%) (82.35%)
hsa-miR-518d-5p	156	R:2103 to 2122 Align Len (18) (77.78%) (77.78%)
hsa-miR-518f-5p	156	R:2103 to 2122 Align Len (18) (77.78%) (77.78%)
hsa-miR-5196-3p	156	R:2434 to 2456 Align Len (18) (77.78%) (77.78%)
hsa-miR-520c-5p	156	R:2103 to 2122 Align Len (18) (77.78%) (77.78%)
hsa-miR-526a-5p	156	R:2103 to 2122 Align Len (18) (77.78%) (77.78%)
hsa-miR-5681a	156	R:113 to 134 Align Len (15) (80.00%) (80.00%)
hsa-miR-6089	156	R:1389 to 1416 Align Len (25) (64.00%) (76.00%)
hsa-miR-6501-3p	156	R:516 to 540 Align Len (18) (72.22%) (83.33%)
hsa-miR-6845-3p	156	R:1 to 21 Align Len (15) (80.00%) (80.00%)
hsa-miR-761	156	R:1529 to 1550 Align Len (15) (86.67%) (93.33%)
hsa-miR-7851-3p	156	R:1586 to 1607 Align Len (19) (73.68%) (84.21%)
hsa-miR-1264	155	R:290 to 312 Align Len (14) (78.57%) (85.71%)
hsa-miR-151a-5p	155	R:2240 to 2260 Align Len (10) (100.00%) (100.00%)
hsa-miR-151b	155	R:2243 to 2260 Align Len (10) (100.00%) (100.00%)
hsa-miR-17-3p	155	R:1236 to 1257 Align Len (10) (100.00%) (100.00%)
hsa-miR-197-3p	155	R:2511 to 2532 Align Len (18) (88.89%) (88.89%)
hsa-miR-3689b-3p	155	R:2447 to 2468 Align Len (18) (61.11%) (83.33%)
hsa-miR-3689c	155	R:2447 to 2468 Align Len (18) (61.11%) (83.33%)
hsa-miR-3692-3p	155	R:849 to 873 Align Len (20) (70.00%) (75.00%)
hsa-miR-3925-5p	155	R:2326 to 2347 Align Len (10) (100.00%) (100.00%)
hsa-miR-3928-5p	155	R:943 to 964 Align Len (20) (75.00%) (85.00%)
hsa-miR-4264	155	R:2527 to 2543 Align Len (14) (78.57%) (85.71%)
hsa-miR-4525	155	R:2298 to 2318 Align Len (10) (100.00%) (100.00%)
hsa-miR-4540	155	R:2199 to 2219 Align Len (18) (72.22%) (88.89%)
hsa-miR-4684-5p	155	R:1677 to 1699 Align Len (20) (65.00%) (80.00%)
hsa-miR-4699-3p	155	R:380 to 401 Align Len (18) (72.22%) (72.22%)
hsa-miR-4709-5p	155	R:271 to 294 Align Len (18) (77.78%) (83.33%)
hsa-miR-4732-3p	155	R:582 to 602 Align Len (14) (78.57%) (85.71%)
hsa-miR-5010-5p	155	R:2297 to 2318 Align Len (18) (72.22%) (72.22%)
hsa-miR-577	155	R:2687 to 2707 Align Len (18) (72.22%) (72.22%)
hsa-miR-579-3p	155	R:2466 to 2488 Align Len (14) (71.43%) (92.86%)
hsa-miR-6128	155	R:1252 to 1270 Align Len (14) (78.57%) (85.71%)
hsa-miR-6769b-5p	155	R:2375 to 2397 Align Len (14) (85.71%) (100.00%)
hsa-miR-6831-5p	155	R:1573 to 1600 Align Len (25) (68.00%) (76.00%)
hsa-miR-6861-5p	155	R:1530 to 1555 Align Len (23) (69.57%) (82.61%)
hsa-miR-92a-3p	155	R:1551 to 1568 Align Len (19) (73.68%) (78.95%)
hsa-miR-134-5p	154	R:2258 to 2279 Align Len (13) (84.62%) (84.62%)
hsa-miR-1468-5p	154	R:1 to 15 Align Len (15) (80.00%) (86.67%)
hsa-miR-186-3p	154	R:845 to 865 Align Len (19) (73.68%) (73.68%)
hsa-miR-29b-1-5p	154	R:2171 to 2193 Align Len (19) (63.16%) (84.21%)
hsa-miR-3613-3p	154	R:1506 to 1529 Align Len (17) (70.59%) (76.47%)
hsa-miR-3714	154	R:1414 to 1434 Align Len (19) (73.68%) (73.68%)
hsa-miR-371b-5p	154	R:1510 to 1531 Align Len (17) (58.82%) (88.24%)
hsa-miR-4537	154	R:1561 to 1584 Align Len (21) (71.43%) (76.19%)
hsa-miR-4696	154	R:1187 to 1209 Align Len (19) (68.42%) (78.95%)
hsa-miR-4794	154	R:1625 to 1645 Align Len (19) (78.95%) (84.21%)
hsa-miR-491-5p	154	R:2371 to 2392 Align Len (13) (84.62%) (84.62%)
hsa-miR-5004-3p	154	R:1134 to 1158 Align Len (21) (66.67%) (76.19%)
hsa-miR-506-5p	154	R:1618 to 1639 Align Len (13) (84.62%) (84.62%)
hsa-miR-514a-3p	154	R:2361 to 2381 Align Len (13) (84.62%) (84.62%)
hsa-miR-518e-5p	154	R:2101 to 2122 Align Len (17) (64.71%) (82.35%)
hsa-miR-519a-5p	154	R:2101 to 2122 Align Len (17) (64.71%) (82.35%)
hsa-miR-519b-5p	154	R:2101 to 2122 Align Len (17) (64.71%) (82.35%)
hsa-miR-519c-5p	154	R:2101 to 2122 Align Len (17) (64.71%) (82.35%)
hsa-miR-522-5p	154	R:2101 to 2122 Align Len (17) (64.71%) (82.35%)
hsa-miR-523-5p	154	R:2101 to 2122 Align Len (17) (64.71%) (82.35%)
hsa-miR-548ah-3p	154	R:2716 to 2736 Align Len (15) (80.00%) (86.67%)
hsa-miR-548am-3p	154	R:2716 to 2736 Align Len (15) (80.00%) (86.67%)
hsa-miR-578	154	R:757 to 774 Align Len (18) (77.78%) (83.33%)
hsa-miR-6745	154	R:1734 to 1756 Align Len (20) (70.00%) (75.00%)
hsa-miR-6764-5p	154	R:2180 to 2201 Align Len (13) (92.31%) (100.00%)
hsa-miR-6838-5p	154	R:516 to 537 Align Len (13) (84.62%) (84.62%)
hsa-miR-938	154	R:353 to 374 Align Len (13) (76.92%) (92.31%)
hsa-miR-10a-5p	153	R:1969 to 1992 Align Len (18) (72.22%) (77.78%)
hsa-miR-12119	153	R:888 to 912 Align Len (20) (70.00%) (80.00%)
hsa-miR-1229-5p	153	R:693 to 715 Align Len (18) (66.67%) (83.33%)
hsa-miR-146a-3p	153	R:1843 to 1862 Align Len (15) (80.00%) (86.67%)
hsa-miR-146b-5p	153	R:2326 to 2346 Align Len (19) (68.42%) (78.95%)
hsa-miR-29b-2-5p	153	R:2172 to 2192 Align Len (18) (66.67%) (83.33%)
hsa-miR-3133	153	R:1475 to 1494 Align Len (19) (73.68%) (73.68%)
hsa-miR-3169	153	R:640 to 665 Align Len (24) (66.67%) (75.00%)
hsa-miR-4504	153	R:1031 to 1051 Align Len (14) (85.71%) (85.71%)
hsa-miR-4715-3p	153	R:503 to 522 Align Len (17) (82.35%) (82.35%)
hsa-miR-4786-5p	153	R:1381 to 1401 Align Len (14) (85.71%) (85.71%)
hsa-miR-548az-3p	153	R:2716 to 2735 Align Len (14) (85.71%) (85.71%)
hsa-miR-548f-3p	153	R:2718 to 2735 Align Len (14) (85.71%) (85.71%)
hsa-miR-548v	153	R:246 to 267 Align Len (16) (68.75%) (81.25%)
hsa-miR-556-5p	153	R:1023 to 1045 Align Len (18) (77.78%) (88.89%)
hsa-miR-5581-3p	153	R:1182 to 1202 Align Len (14) (85.71%) (85.71%)
hsa-miR-5683	153	R:509 to 533 Align Len (21) (71.43%) (85.71%)
hsa-miR-6817-3p	153	R:594 to 612 Align Len (16) (68.75%) (81.25%)
hsa-miR-6864-3p	153	R:1521 to 1542 Align Len (14) (78.57%) (92.86%)
hsa-miR-6878-5p	153	R:2287 to 2309 Align Len (12) (83.33%) (91.67%)
hsa-miR-1224-3p	152	R:1292 to 1312 Align Len (11) (90.91%) (90.91%)
hsa-miR-1247-3p	152	R:1584 to 1606 Align Len (21) (66.67%) (71.43%)
hsa-miR-1248	152	R:1852 to 1880 Align Len (23) (69.57%) (69.57%)
hsa-miR-197-5p	152	R:1578 to 1600 Align Len (19) (68.42%) (84.21%)
hsa-miR-1976	152	R:967 to 985 Align Len (17) (76.47%) (76.47%)
hsa-miR-19a-3p	152	R:2590 to 2614 Align Len (22) (68.18%) (81.82%)
hsa-miR-223-3p	152	R:1070 to 1091 Align Len (19) (68.42%) (68.42%)
hsa-miR-30b-3p	152	R:1583 to 1604 Align Len (15) (80.00%) (93.33%)
hsa-miR-3132	152	R:691 to 714 Align Len (15) (73.33%) (80.00%)
hsa-miR-34c-5p	152	R:1149 to 1172 Align Len (21) (71.43%) (80.95%)
hsa-miR-370-5p	152	R:1557 to 1578 Align Len (19) (68.42%) (84.21%)
hsa-miR-378j	152	R:1931 to 1949 Align Len (11) (81.82%) (100.00%)
hsa-miR-3973	152	R:712 to 735 Align Len (21) (66.67%) (71.43%)
hsa-miR-4308	152	R:1255 to 1272 Align Len (11) (81.82%) (100.00%)
hsa-miR-4662b	152	R:1222 to 1245 Align Len (19) (73.68%) (78.95%)
hsa-miR-4733-5p	152	R:1761 to 1782 Align Len (11) (81.82%) (100.00%)
hsa-miR-4740-5p	152	R:2323 to 2344 Align Len (15) (80.00%) (93.33%)
hsa-miR-4758-5p	152	R:2372 to 2395 Align Len (21) (61.90%) (76.19%)
hsa-miR-508-5p	152	R:1539 to 1563 Align Len (18) (72.22%) (77.78%)
hsa-miR-511-5p	152	R:2354 to 2373 Align Len (17) (70.59%) (82.35%)
hsa-miR-5189-3p	152	R:57 to 77 Align Len (15) (73.33%) (80.00%)
hsa-miR-542-3p	152	R:1197 to 1217 Align Len (17) (70.59%) (82.35%)
hsa-miR-548ba	152	R:1913 to 1934 Align Len (19) (68.42%) (84.21%)
hsa-miR-548o-3p	152	R:788 to 809 Align Len (19) (57.89%) (78.95%)
hsa-miR-597-3p	152	R:299 to 321 Align Len (15) (73.33%) (80.00%)
hsa-miR-612	152	R:1531 to 1555 Align Len (23) (65.22%) (73.91%)
hsa-miR-656-3p	152	R:1487 to 1507 Align Len (15) (73.33%) (80.00%)
hsa-miR-676-3p	152	R:2603 to 2623 Align Len (11) (90.91%) (90.91%)
hsa-miR-6771-5p	152	R:1391 to 1412 Align Len (19) (68.42%) (84.21%)
hsa-miR-6809-3p	152	R:473 to 493 Align Len (11) (90.91%) (90.91%)
hsa-miR-6854-5p	152	R:2535 to 2557 Align Len (13) (84.62%) (92.31%)
hsa-miR-7-1-3p	152	R:1325 to 1349 Align Len (19) (73.68%) (73.68%)
hsa-miR-9903	152	R:1889 to 1909 Align Len (13) (84.62%) (92.31%)
hsa-miR-12127	151	R:1572 to 1596 Align Len (22) (59.09%) (81.82%)
hsa-miR-301b-5p	151	R:613 to 634 Align Len (18) (72.22%) (83.33%)
hsa-miR-3182	151	R:414 to 430 Align Len (14) (78.57%) (78.57%)
hsa-miR-3658	151	R:1478 to 1500 Align Len (20) (75.00%) (80.00%)
hsa-miR-3679-5p	151	R:1823 to 1848 Align Len (23) (65.22%) (73.91%)
hsa-miR-378a-5p	151	R:193 to 217 Align Len (18) (72.22%) (77.78%)
hsa-miR-4316	151	R:2421 to 2437 Align Len (14) (64.29%) (92.86%)
hsa-miR-4427	151	R:2711 to 2731 Align Len (18) (61.11%) (77.78%)
hsa-miR-4726-5p	151	R:431 to 455 Align Len (22) (68.18%) (72.73%)
hsa-miR-4760-5p	151	R:1921 to 1943 Align Len (20) (70.00%) (85.00%)
hsa-miR-499a-5p	151	R:1126 to 1144 Align Len (18) (77.78%) (77.78%)
hsa-miR-5002-5p	151	R:988 to 1015 Align Len (26) (69.23%) (76.92%)
hsa-miR-5047	151	R:508 to 528 Align Len (14) (64.29%) (92.86%)
hsa-miR-5087	151	R:387 to 410 Align Len (19) (78.95%) (84.21%)
hsa-miR-513a-3p	151	R:854 to 876 Align Len (18) (66.67%) (88.89%)
hsa-miR-513c-3p	151	R:854 to 876 Align Len (18) (66.67%) (88.89%)
hsa-miR-5588-3p	151	R:1297 to 1315 Align Len (14) (71.43%) (85.71%)
hsa-miR-5680	151	R:652 to 673 Align Len (14) (85.71%) (92.86%)
hsa-miR-5693	151	R:1451 to 1473 Align Len (12) (91.67%) (91.67%)
hsa-miR-650	151	R:1280 to 1300 Align Len (18) (66.67%) (72.22%)
hsa-miR-6720-5p	151	R:1539 to 1561 Align Len (14) (71.43%) (85.71%)
hsa-miR-6727-3p	151	R:2206 to 2227 Align Len (17) (76.47%) (76.47%)
hsa-miR-6739-5p	151	R:2005 to 2026 Align Len (14) (78.57%) (78.57%)
hsa-miR-6764-3p	151	R:2313 to 2335 Align Len (18) (77.78%) (77.78%)
hsa-miR-6826-3p	151	R:930 to 951 Align Len (18) (61.11%) (77.78%)
hsa-miR-6860	151	R:1537 to 1555 Align Len (19) (73.68%) (78.95%)
hsa-miR-6895-3p	151	R:603 to 624 Align Len (18) (66.67%) (72.22%)
hsa-miR-7107-3p	151	R:822 to 847 Align Len (23) (69.57%) (78.26%)
hsa-miR-942-5p	151	R:472 to 494 Align Len (19) (78.95%) (84.21%)
hsa-miR-204-3p	150	R:1371 to 1392 Align Len (19) (63.16%) (78.95%)
hsa-miR-3137	150	R:448 to 472 Align Len (15) (80.00%) (80.00%)
hsa-miR-3189-5p	150	R:2154 to 2175 Align Len (22) (63.64%) (77.27%)
hsa-miR-342-3p	150	R:2118 to 2140 Align Len (13) (76.92%) (84.62%)
hsa-miR-3609	150	R:840 to 862 Align Len (15) (80.00%) (80.00%)
hsa-miR-3927-3p	150	R:1581 to 1600 Align Len (17) (76.47%) (82.35%)
hsa-miR-424-5p	150	R:516 to 537 Align Len (17) (76.47%) (82.35%)
hsa-miR-4509	150	R:1673 to 1693 Align Len (19) (63.16%) (94.74%)
hsa-miR-4641	150	R:23 to 46 Align Len (20) (70.00%) (80.00%)
hsa-miR-4664-3p	150	R:1 to 10 Align Len (9) (100.00%) (100.00%)
hsa-miR-4722-5p	150	R:1616 to 1637 Align Len (18) (83.33%) (83.33%)
hsa-miR-4752	150	R:2668 to 2688 Align Len (19) (68.42%) (89.47%)
hsa-miR-4801	150	R:1664 to 1687 Align Len (20) (75.00%) (80.00%)
hsa-miR-501-5p	150	R:2431 to 2455 Align Len (22) (72.73%) (81.82%)
hsa-miR-514b-5p	150	R:1040 to 1064 Align Len (21) (66.67%) (85.71%)
hsa-miR-5697	150	R:2590 to 2611 Align Len (17) (70.59%) (88.24%)
hsa-miR-637	150	R:2245 to 2275 Align Len (27) (62.96%) (74.07%)
hsa-miR-6733-5p	150	R:2003 to 2026 Align Len (21) (71.43%) (71.43%)
hsa-miR-6747-5p	150	R:2293 to 2316 Align Len (17) (70.59%) (88.24%)
hsa-miR-6768-5p	150	R:132 to 155 Align Len (18) (83.33%) (83.33%)
hsa-miR-6783-3p	150	R:2444 to 2471 Align Len (25) (64.00%) (72.00%)
hsa-miR-6783-5p	150	R:2006 to 2028 Align Len (19) (68.42%) (73.68%)
hsa-miR-6795-5p	150	R:2006 to 2029 Align Len (21) (66.67%) (76.19%)
hsa-miR-6833-3p	150	R:2221 to 2238 Align Len (17) (76.47%) (76.47%)
hsa-miR-6849-3p	150	R:1540 to 1560 Align Len (15) (80.00%) (80.00%)
hsa-miR-6856-5p	150	R:2009 to 2032 Align Len (21) (61.90%) (80.95%)
hsa-miR-6859-5p	150	R:2702 to 2722 Align Len (20) (70.00%) (85.00%)
hsa-miR-6881-3p	150	R:2474 to 2494 Align Len (19) (68.42%) (73.68%)
hsa-miR-92b-5p	150	R:2251 to 2271 Align Len (19) (68.42%) (73.68%)
hsa-miR-1244	149	R:542 to 569 Align Len (19) (73.68%) (84.21%)
hsa-miR-126-5p	149	R:2742 to 2762 Align Len (16) (75.00%) (87.50%)
hsa-miR-150-3p	149	R:1308 to 1329 Align Len (16) (75.00%) (87.50%)
hsa-miR-22-3p	149	R:502 to 525 Align Len (22) (63.64%) (77.27%)
hsa-miR-298	149	R:1267 to 1290 Align Len (12) (83.33%) (83.33%)
hsa-miR-299-3p	149	R:2294 to 2313 Align Len (19) (68.42%) (73.68%)
hsa-miR-3141	149	R:1743 to 1761 Align Len (12) (91.67%) (100.00%)
hsa-miR-3153	149	R:2003 to 2026 Align Len (14) (78.57%) (85.71%)
hsa-miR-4478	149	R:1617 to 1632 Align Len (14) (78.57%) (85.71%)
hsa-miR-4515	149	R:641 to 664 Align Len (19) (68.42%) (73.68%)
hsa-miR-4668-3p	149	R:2076 to 2100 Align Len (15) (80.00%) (80.00%)
hsa-miR-4701-3p	149	R:1200 to 1220 Align Len (18) (55.56%) (88.89%)
hsa-miR-548a-3p	149	R:2716 to 2735 Align Len (15) (80.00%) (80.00%)
hsa-miR-548ah-5p	149	R:843 to 862 Align Len (16) (68.75%) (75.00%)
hsa-miR-548az-5p	149	R:1337 to 1359 Align Len (18) (61.11%) (83.33%)
hsa-miR-548bc	149	R:2716 to 2735 Align Len (14) (78.57%) (85.71%)
hsa-miR-567	149	R:760 to 782 Align Len (20) (70.00%) (75.00%)
hsa-miR-5787	149	R:1612 to 1631 Align Len (16) (68.75%) (93.75%)
hsa-miR-599	149	R:1114 to 1134 Align Len (18) (66.67%) (77.78%)
hsa-miR-627-3p	149	R:2348 to 2370 Align Len (16) (75.00%) (81.25%)
hsa-miR-664a-5p	149	R:634 to 661 Align Len (25) (60.00%) (68.00%)
hsa-miR-664b-3p	149	R:2469 to 2488 Align Len (19) (68.42%) (73.68%)
hsa-miR-670-3p	149	R:574 to 593 Align Len (18) (66.67%) (77.78%)
hsa-miR-6736-3p	149	R:967 to 988 Align Len (14) (78.57%) (85.71%)
hsa-miR-6736-5p	149	R:1194 to 1220 Align Len (24) (62.50%) (75.00%)
hsa-miR-6743-5p	149	R:1275 to 1294 Align Len (19) (68.42%) (89.47%)
hsa-miR-6756-5p	149	R:1734 to 1756 Align Len (20) (65.00%) (80.00%)
hsa-miR-6778-5p	149	R:1425 to 1444 Align Len (18) (83.33%) (83.33%)
hsa-miR-6835-5p	149	R:1582 to 1602 Align Len (18) (77.78%) (83.33%)
hsa-miR-6847-3p	149	R:1447 to 1468 Align Len (12) (83.33%) (83.33%)
hsa-miR-6865-5p	149	R:121 to 143 Align Len (15) (80.00%) (93.33%)
hsa-miR-6874-3p	149	R:543 to 566 Align Len (22) (72.73%) (72.73%)
hsa-miR-7107-5p	149	R:1538 to 1559 Align Len (16) (75.00%) (87.50%)
hsa-miR-7152-5p	149	R:325 to 346 Align Len (12) (83.33%) (83.33%)
hsa-miR-7156-3p	149	R:158 to 180 Align Len (20) (60.00%) (70.00%)
hsa-miR-122b-5p	148	R:229 to 251 Align Len (19) (68.42%) (78.95%)
hsa-miR-130a-3p	148	R:46 to 67 Align Len (19) (68.42%) (78.95%)
hsa-miR-145-5p	148	R:934 to 958 Align Len (22) (68.18%) (77.27%)
hsa-miR-15a-5p	148	R:517 to 537 Align Len (17) (64.71%) (82.35%)
hsa-miR-15b-5p	148	R:517 to 537 Align Len (17) (64.71%) (82.35%)
hsa-miR-208a-5p	148	R:423 to 444 Align Len (19) (57.89%) (73.68%)
hsa-miR-218-5p	148	R:375 to 395 Align Len (15) (73.33%) (93.33%)
hsa-miR-3127-5p	148	R:1239 to 1263 Align Len (22) (63.64%) (81.82%)
hsa-miR-3165	148	R:1733 to 1755 Align Len (17) (70.59%) (76.47%)
hsa-miR-3179	148	R:2003 to 2024 Align Len (15) (73.33%) (93.33%)
hsa-miR-3184-5p	148	R:2336 to 2356 Align Len (20) (75.00%) (85.00%)
hsa-miR-34b-3p	148	R:1594 to 1617 Align Len (14) (78.57%) (85.71%)
hsa-miR-3650	148	R:833 to 851 Align Len (15) (80.00%) (86.67%)
hsa-miR-3943	148	R:1168 to 1191 Align Len (21) (61.90%) (71.43%)
hsa-miR-3975	148	R:1419 to 1440 Align Len (15) (80.00%) (86.67%)
hsa-miR-4477a	148	R:1805 to 1825 Align Len (13) (84.62%) (84.62%)
hsa-miR-4488	148	R:2255 to 2272 Align Len (15) (73.33%) (93.33%)
hsa-miR-4743-3p	148	R:2608 to 2626 Align Len (18) (66.67%) (77.78%)
hsa-miR-4745-5p	148	R:2372 to 2394 Align Len (19) (63.16%) (68.42%)
hsa-miR-5000-5p	148	R:1386 to 1407 Align Len (19) (68.42%) (78.95%)
hsa-miR-548ap-3p	148	R:2034 to 2054 Align Len (14) (78.57%) (85.71%)
hsa-miR-548l	148	R:222 to 243 Align Len (19) (63.16%) (84.21%)
hsa-miR-6074	148	R:1620 to 1641 Align Len (18) (83.33%) (88.89%)
hsa-miR-633	148	R:347 to 369 Align Len (15) (80.00%) (86.67%)
hsa-miR-659-3p	148	R:303 to 323 Align Len (17) (70.59%) (76.47%)
hsa-miR-6748-5p	148	R:2375 to 2396 Align Len (19) (68.42%) (78.95%)
hsa-miR-6767-3p	148	R:1305 to 1326 Align Len (19) (63.16%) (84.21%)
hsa-miR-6770-5p	148	R:2334 to 2358 Align Len (13) (84.62%) (84.62%)
hsa-miR-6839-5p	148	R:1928 to 1949 Align Len (11) (81.82%) (90.91%)
hsa-miR-6868-3p	148	R:2639 to 2658 Align Len (17) (76.47%) (88.24%)
hsa-miR-6871-5p	148	R:1750 to 1771 Align Len (18) (66.67%) (88.89%)
hsa-miR-6882-3p	148	R:551 to 577 Align Len (23) (65.22%) (65.22%)
hsa-miR-764	148	R:819 to 839 Align Len (13) (84.62%) (84.62%)
hsa-miR-770-5p	148	R:1427 to 1452 Align Len (23) (60.87%) (69.57%)
hsa-miR-8061	148	R:1923 to 1943 Align Len (15) (73.33%) (93.33%)
hsa-miR-887-5p	148	R:1423 to 1444 Align Len (17) (70.59%) (76.47%)
hsa-miR-892b	148	R:641 to 662 Align Len (19) (57.89%) (73.68%)
hsa-miR-9983-3p	148	R:2759 to 2784 Align Len (21) (71.43%) (71.43%)
hsa-miR-10522-5p	147	R:1037 to 1058 Align Len (12) (83.33%) (91.67%)
hsa-miR-1238-5p	147	R:2371 to 2395 Align Len (13) (84.62%) (84.62%)
hsa-miR-1913	147	R:2156 to 2177 Align Len (14) (71.43%) (78.57%)
hsa-miR-19b-2-5p	147	R:2761 to 2784 Align Len (20) (75.00%) (80.00%)
hsa-miR-2052	147	R:672 to 692 Align Len (16) (75.00%) (75.00%)
hsa-miR-218-2-3p	147	R:621 to 644 Align Len (17) (70.59%) (76.47%)
hsa-miR-2467-5p	147	R:85 to 107 Align Len (18) (55.56%) (94.44%)
hsa-miR-28-3p	147	R:2517 to 2538 Align Len (17) (70.59%) (88.24%)
hsa-miR-2909	147	R:231 to 251 Align Len (18) (83.33%) (83.33%)
hsa-miR-3118	147	R:800 to 825 Align Len (23) (65.22%) (82.61%)
hsa-miR-3121-3p	147	R:1957 to 1978 Align Len (18) (72.22%) (77.78%)
hsa-miR-3148	147	R:2698 to 2719 Align Len (10) (90.00%) (90.00%)
hsa-miR-3154	147	R:1476 to 1497 Align Len (18) (72.22%) (94.44%)
hsa-miR-3190-5p	147	R:1703 to 1722 Align Len (14) (71.43%) (78.57%)
hsa-miR-3194-5p	147	R:1174 to 1194 Align Len (10) (90.00%) (90.00%)
hsa-miR-3612	147	R:1277 to 1300 Align Len (21) (66.67%) (66.67%)
hsa-miR-363-3p	147	R:1547 to 1568 Align Len (14) (71.43%) (78.57%)
hsa-miR-3916	147	R:1267 to 1294 Align Len (25) (72.00%) (76.00%)
hsa-miR-423-5p	147	R:2331 to 2356 Align Len (23) (69.57%) (78.26%)
hsa-miR-4251	147	R:2346 to 2360 Align Len (13) (84.62%) (84.62%)
hsa-miR-4273	147	R:2223 to 2240 Align Len (10) (90.00%) (90.00%)
hsa-miR-4293	147	R:1955 to 1971 Align Len (10) (90.00%) (90.00%)
hsa-miR-4432	147	R:1190 to 1207 Align Len (17) (70.59%) (76.47%)
hsa-miR-4436a	147	R:132 to 152 Align Len (18) (55.56%) (77.78%)
hsa-miR-4640-5p	147	R:434 to 455 Align Len (16) (75.00%) (75.00%)
hsa-miR-4755-3p	147	R:1653 to 1674 Align Len (18) (66.67%) (66.67%)
hsa-miR-4778-3p	147	R:572 to 594 Align Len (20) (65.00%) (85.00%)
hsa-miR-4780	147	R:768 to 789 Align Len (14) (71.43%) (78.57%)
hsa-miR-5010-3p	147	R:1114 to 1135 Align Len (14) (71.43%) (78.57%)
hsa-miR-5190	147	R:2042 to 2062 Align Len (18) (61.11%) (88.89%)
hsa-miR-5196-5p	147	R:2336 to 2358 Align Len (20) (65.00%) (85.00%)
hsa-miR-539-3p	147	R:2117 to 2139 Align Len (20) (70.00%) (80.00%)
hsa-miR-548m	147	R:1915 to 1935 Align Len (18) (72.22%) (77.78%)
hsa-miR-558	147	R:561 to 579 Align Len (14) (71.43%) (78.57%)
hsa-miR-5589-3p	147	R:626 to 648 Align Len (18) (66.67%) (66.67%)
hsa-miR-576-3p	147	R:691 to 710 Align Len (17) (70.59%) (76.47%)
hsa-miR-584-5p	147	R:623 to 645 Align Len (20) (65.00%) (85.00%)
hsa-miR-6126	147	R:1854 to 1872 Align Len (16) (75.00%) (75.00%)
hsa-miR-641	147	R:1666 to 1690 Align Len (20) (65.00%) (85.00%)
hsa-miR-651-3p	147	R:2698 to 2721 Align Len (21) (61.90%) (71.43%)
hsa-miR-661	147	R:1534 to 1557 Align Len (14) (71.43%) (78.57%)
hsa-miR-6715b-3p	147	R:901 to 922 Align Len (14) (71.43%) (78.57%)
hsa-miR-6760-3p	147	R:309 to 330 Align Len (16) (75.00%) (75.00%)
hsa-miR-6774-5p	147	R:1532 to 1556 Align Len (14) (78.57%) (92.86%)
hsa-miR-6779-5p	147	R:1747 to 1770 Align Len (18) (66.67%) (77.78%)
hsa-miR-6798-5p	147	R:2377 to 2400 Align Len (20) (80.00%) (85.00%)
hsa-miR-6866-5p	147	R:1951 to 1975 Align Len (22) (68.18%) (81.82%)
hsa-miR-7158-5p	147	R:368 to 392 Align Len (20) (65.00%) (70.00%)
hsa-miR-7-2-3p	147	R:1325 to 1349 Align Len (18) (72.22%) (72.22%)
hsa-miR-7515	147	R:892 to 909 Align Len (14) (71.43%) (78.57%)
hsa-miR-758-3p	147	R:2261 to 2281 Align Len (16) (75.00%) (75.00%)
hsa-miR-766-3p	147	R:1537 to 1562 Align Len (23) (65.22%) (65.22%)
hsa-miR-767-3p	147	R:2428 to 2450 Align Len (18) (72.22%) (77.78%)
hsa-miR-101-5p	146	R:2308 to 2328 Align Len (19) (68.42%) (68.42%)
hsa-miR-1207-5p	146	R:115 to 139 Align Len (22) (63.64%) (81.82%)
hsa-miR-12125	146	R:2122 to 2142 Align Len (15) (66.67%) (86.67%)
hsa-miR-1260a	146	R:1295 to 1313 Align Len (11) (90.91%) (90.91%)
hsa-miR-1260b	146	R:1294 to 1313 Align Len (11) (90.91%) (90.91%)
hsa-miR-1268a	146	R:1654 to 1671 Align Len (13) (76.92%) (100.00%)
hsa-miR-1268b	146	R:1652 to 1671 Align Len (13) (76.92%) (100.00%)
hsa-miR-1277-5p	146	R:2125 to 2148 Align Len (21) (47.62%) (90.48%)
hsa-miR-134-3p	146	R:2230 to 2251 Align Len (19) (68.42%) (68.42%)
hsa-miR-194-3p	146	R:2231 to 2251 Align Len (19) (84.21%) (84.21%)
hsa-miR-20b-3p	146	R:1766 to 1787 Align Len (17) (64.71%) (88.24%)
hsa-miR-2113	146	R:587 to 609 Align Len (20) (65.00%) (85.00%)
hsa-miR-2115-3p	146	R:748 to 768 Align Len (18) (77.78%) (83.33%)
hsa-miR-217-3p	146	R:908 to 931 Align Len (20) (70.00%) (80.00%)
hsa-miR-2682-5p	146	R:1408 to 1433 Align Len (22) (63.64%) (72.73%)
hsa-miR-3174	146	R:171 to 195 Align Len (20) (65.00%) (85.00%)
hsa-miR-3191-3p	146	R:2249 to 2272 Align Len (19) (63.16%) (73.68%)
hsa-miR-345-5p	146	R:579 to 600 Align Len (13) (76.92%) (76.92%)
hsa-miR-3675-3p	146	R:1679 to 1700 Align Len (17) (64.71%) (70.59%)
hsa-miR-3919	146	R:2331 to 2348 Align Len (17) (70.59%) (76.47%)
hsa-miR-3972	146	R:1174 to 1195 Align Len (13) (84.62%) (92.31%)
hsa-miR-421	146	R:270 to 295 Align Len (21) (57.14%) (76.19%)
hsa-miR-4261	146	R:73 to 88 Align Len (13) (69.23%) (84.62%)
hsa-miR-4277	146	R:548 to 567 Align Len (11) (90.91%) (90.91%)
hsa-miR-4446-3p	146	R:1241 to 1261 Align Len (19) (68.42%) (84.21%)
hsa-miR-4518	146	R:2378 to 2402 Align Len (11) (90.91%) (90.91%)
hsa-miR-4536-5p	146	R:1648 to 1667 Align Len (15) (66.67%) (86.67%)
hsa-miR-4650-3p	146	R:95 to 119 Align Len (22) (59.09%) (72.73%)
hsa-miR-4662a-3p	146	R:2687 to 2708 Align Len (13) (84.62%) (92.31%)
hsa-miR-4678	146	R:1488 to 1509 Align Len (13) (76.92%) (100.00%)
hsa-miR-4712-5p	146	R:628 to 651 Align Len (21) (71.43%) (80.95%)
hsa-miR-4768-5p	146	R:2220 to 2238 Align Len (18) (72.22%) (77.78%)
hsa-miR-4778-5p	146	R:2604 to 2627 Align Len (20) (65.00%) (70.00%)
hsa-miR-5009-5p	146	R:411 to 434 Align Len (9) (88.89%) (100.00%)
hsa-miR-514b-3p	146	R:2361 to 2381 Align Len (13) (76.92%) (76.92%)
hsa-miR-520g-3p	146	R:712 to 735 Align Len (17) (64.71%) (88.24%)
hsa-miR-520g-5p	146	R:2099 to 2121 Align Len (21) (71.43%) (80.95%)
hsa-miR-520h	146	R:714 to 735 Align Len (17) (64.71%) (88.24%)
hsa-miR-548ai	146	R:1914 to 1934 Align Len (19) (73.68%) (78.95%)
hsa-miR-548e-3p	146	R:2714 to 2735 Align Len (9) (88.89%) (100.00%)
hsa-miR-570-5p	146	R:1914 to 1934 Align Len (19) (73.68%) (78.95%)
hsa-miR-592	146	R:2086 to 2106 Align Len (19) (73.68%) (78.95%)
hsa-miR-603	146	R:2112 to 2133 Align Len (13) (69.23%) (84.62%)
hsa-miR-6079	146	R:2368 to 2389 Align Len (19) (78.95%) (78.95%)
hsa-miR-622	146	R:1376 to 1396 Align Len (17) (58.82%) (76.47%)
hsa-miR-629-5p	146	R:1927 to 1947 Align Len (17) (64.71%) (88.24%)
hsa-miR-6512-3p	146	R:1540 to 1561 Align Len (17) (58.82%) (76.47%)
hsa-miR-6516-5p	146	R:1569 to 1591 Align Len (19) (63.16%) (73.68%)
hsa-miR-6739-3p	146	R:2219 to 2241 Align Len (20) (70.00%) (80.00%)
hsa-miR-6740-5p	146	R:2298 to 2322 Align Len (21) (76.19%) (80.95%)
hsa-miR-6757-5p	146	R:1262 to 1286 Align Len (21) (71.43%) (76.19%)
hsa-miR-6781-5p	146	R:1394 to 1415 Align Len (19) (68.42%) (84.21%)
hsa-miR-6796-5p	146	R:2228 to 2250 Align Len (9) (88.89%) (100.00%)
hsa-miR-6803-3p	146	R:8 to 29 Align Len (17) (70.59%) (82.35%)
hsa-miR-6804-5p	146	R:112 to 132 Align Len (17) (64.71%) (88.24%)
hsa-miR-6832-3p	146	R:1169 to 1187 Align Len (11) (90.91%) (90.91%)
hsa-miR-7160-5p	146	R:1610 to 1630 Align Len (13) (69.23%) (84.62%)
hsa-miR-7706	146	R:92 to 115 Align Len (21) (61.90%) (90.48%)
hsa-miR-877-5p	146	R:1829 to 1850 Align Len (16) (68.75%) (81.25%)
hsa-miR-10b-5p	145	R:1970 to 1992 Align Len (20) (60.00%) (65.00%)
hsa-miR-1200	145	R:554 to 574 Align Len (17) (82.35%) (82.35%)
hsa-miR-12120	145	R:1469 to 1494 Align Len (20) (60.00%) (80.00%)
hsa-miR-1233-3p	145	R:1256 to 1275 Align Len (8) (100.00%) (100.00%)
hsa-miR-1253	145	R:2098 to 2118 Align Len (8) (100.00%) (100.00%)
hsa-miR-1304-5p	145	R:1393 to 1418 Align Len (22) (63.64%) (72.73%)
hsa-miR-1323	145	R:790 to 809 Align Len (19) (57.89%) (78.95%)
hsa-miR-140-5p	145	R:2483 to 2504 Align Len (15) (80.00%) (86.67%)
hsa-miR-183-3p	145	R:1230 to 1251 Align Len (20) (75.00%) (80.00%)
hsa-miR-2681-5p	145	R:1873 to 1894 Align Len (8) (100.00%) (100.00%)
hsa-miR-28-5p	145	R:2237 to 2258 Align Len (8) (100.00%) (100.00%)
hsa-miR-3059-5p	145	R:927 to 952 Align Len (23) (60.87%) (78.26%)
hsa-miR-3139	145	R:2236 to 2258 Align Len (8) (100.00%) (100.00%)
hsa-miR-3151-5p	145	R:2229 to 2249 Align Len (16) (68.75%) (68.75%)
hsa-miR-338-3p	145	R:2439 to 2460 Align Len (8) (100.00%) (100.00%)
hsa-miR-374b-3p	145	R:861 to 881 Align Len (18) (66.67%) (88.89%)
hsa-miR-424-3p	145	R:2568 to 2588 Align Len (16) (75.00%) (81.25%)
hsa-miR-4252	145	R:921 to 939 Align Len (15) (80.00%) (86.67%)
hsa-miR-4260	145	R:1400 to 1418 Align Len (16) (75.00%) (81.25%)
hsa-miR-4272	145	R:370 to 387 Align Len (8) (100.00%) (100.00%)
hsa-miR-4279	145	R:5 to 20 Align Len (8) (100.00%) (100.00%)
hsa-miR-4433a-5p	145	R:1294 to 1314 Align Len (8) (100.00%) (100.00%)
hsa-miR-4506	145	R:697 to 717 Align Len (17) (76.47%) (88.24%)
hsa-miR-451b	145	R:1190 to 1210 Align Len (14) (78.57%) (78.57%)
hsa-miR-4632-5p	145	R:519 to 539 Align Len (19) (63.16%) (89.47%)
hsa-miR-4652-3p	145	R:989 to 1008 Align Len (19) (68.42%) (68.42%)
hsa-miR-4685-5p	145	R:1733 to 1763 Align Len (28) (60.71%) (78.57%)
hsa-miR-4689	145	R:2240 to 2260 Align Len (18) (72.22%) (83.33%)
hsa-miR-4708-3p	145	R:1359 to 1380 Align Len (16) (75.00%) (81.25%)
hsa-miR-4766-3p	145	R:1880 to 1900 Align Len (8) (100.00%) (100.00%)
hsa-miR-4793-3p	145	R:2344 to 2365 Align Len (18) (72.22%) (83.33%)
hsa-miR-5008-3p	145	R:376 to 396 Align Len (8) (100.00%) (100.00%)
hsa-miR-512-5p	145	R:2423 to 2448 Align Len (19) (78.95%) (78.95%)
hsa-miR-517-5p	145	R:2104 to 2123 Align Len (18) (77.78%) (83.33%)
hsa-miR-5193	145	R:2636 to 2657 Align Len (8) (100.00%) (100.00%)
hsa-miR-5195-5p	145	R:708 to 729 Align Len (20) (70.00%) (70.00%)
hsa-miR-519d-3p	145	R:713 to 734 Align Len (16) (68.75%) (87.50%)
hsa-miR-548ag	145	R:1914 to 1934 Align Len (16) (75.00%) (81.25%)
hsa-miR-548ar-3p	145	R:2716 to 2735 Align Len (14) (71.43%) (85.71%)
hsa-miR-5689	145	R:2651 to 2671 Align Len (18) (66.67%) (88.89%)
hsa-miR-5701	145	R:2403 to 2421 Align Len (8) (100.00%) (100.00%)
hsa-miR-574-3p	145	R:2122 to 2143 Align Len (16) (81.25%) (93.75%)
hsa-miR-583	145	R:2008 to 2032 Align Len (22) (68.18%) (68.18%)
hsa-miR-619-5p	145	R:1249 to 1270 Align Len (20) (75.00%) (80.00%)
hsa-miR-6506-3p	145	R:2086 to 2106 Align Len (17) (76.47%) (88.24%)
hsa-miR-660-5p	145	R:897 to 918 Align Len (20) (70.00%) (70.00%)
hsa-miR-6735-3p	145	R:1302 to 1322 Align Len (17) (76.47%) (88.24%)
hsa-miR-6762-3p	145	R:2158 to 2179 Align Len (18) (72.22%) (83.33%)
hsa-miR-6808-5p	145	R:1605 to 1626 Align Len (12) (66.67%) (91.67%)
hsa-miR-6812-5p	145	R:2377 to 2400 Align Len (18) (77.78%) (94.44%)
hsa-miR-6862-5p	145	R:2296 to 2317 Align Len (20) (85.00%) (85.00%)
hsa-miR-6864-5p	145	R:887 to 910 Align Len (8) (100.00%) (100.00%)
hsa-miR-6867-5p	145	R:2627 to 2649 Align Len (8) (100.00%) (100.00%)
hsa-miR-6874-5p	145	R:506 to 528 Align Len (20) (75.00%) (80.00%)
hsa-miR-6875-3p	145	R:2675 to 2696 Align Len (8) (100.00%) (100.00%)
hsa-miR-6893-5p	145	R:1279 to 1298 Align Len (18) (66.67%) (88.89%)
hsa-miR-7150	145	R:123 to 140 Align Len (12) (66.67%) (91.67%)
hsa-miR-760	145	R:2227 to 2245 Align Len (14) (78.57%) (78.57%)
hsa-miR-8058	145	R:415 to 434 Align Len (15) (73.33%) (80.00%)
hsa-miR-8063	145	R:2079 to 2101 Align Len (18) (61.11%) (77.78%)
hsa-miR-937-3p	145	R:7 to 27 Align Len (18) (72.22%) (83.33%)
hsa-miR-939-5p	145	R:2232 to 2259 Align Len (21) (71.43%) (76.19%)
hsa-miR-940	145	R:1606 to 1626 Align Len (16) (62.50%) (75.00%)
hsa-miR-944	145	R:1144 to 1164 Align Len (18) (66.67%) (72.22%)
hsa-miR-95-5p	145	R:2721 to 2740 Align Len (18) (66.67%) (72.22%)
hsa-miR-1286	144	R:643 to 667 Align Len (21) (66.67%) (71.43%)
hsa-miR-1293	144	R:401 to 422 Align Len (19) (68.42%) (73.68%)
hsa-miR-129-5p	144	R:2766 to 2784 Align Len (14) (78.57%) (78.57%)
hsa-miR-130a-5p	144	R:1166 to 1187 Align Len (19) (57.89%) (84.21%)
hsa-miR-130b-3p	144	R:46 to 67 Align Len (19) (63.16%) (78.95%)
hsa-miR-135a-5p	144	R:397 to 420 Align Len (20) (70.00%) (80.00%)
hsa-miR-19b-3p	144	R:2590 to 2614 Align Len (22) (63.64%) (77.27%)
hsa-miR-2110	144	R:2368 to 2391 Align Len (18) (66.67%) (72.22%)
hsa-miR-3122	144	R:2260 to 2281 Align Len (19) (78.95%) (78.95%)
hsa-miR-3131	144	R:1204 to 1226 Align Len (19) (73.68%) (84.21%)
hsa-miR-3160-5p	144	R:618 to 637 Align Len (19) (73.68%) (84.21%)
hsa-miR-3191-5p	144	R:145 to 166 Align Len (15) (73.33%) (86.67%)
hsa-miR-32-5p	144	R:1547 to 1568 Align Len (11) (72.73%) (90.91%)
hsa-miR-328-5p	144	R:2246 to 2273 Align Len (25) (64.00%) (72.00%)
hsa-miR-329-5p	144	R:420 to 444 Align Len (22) (72.73%) (81.82%)
hsa-miR-3611	144	R:687 to 707 Align Len (11) (81.82%) (81.82%)
hsa-miR-3614-5p	144	R:1592 to 1614 Align Len (19) (57.89%) (84.21%)
hsa-miR-3618	144	R:2574 to 2594 Align Len (13) (76.92%) (84.62%)
hsa-miR-3666	144	R:45 to 67 Align Len (19) (73.68%) (84.21%)
hsa-miR-371a-3p	144	R:226 to 249 Align Len (21) (66.67%) (76.19%)
hsa-miR-3934-5p	144	R:1651 to 1672 Align Len (19) (68.42%) (73.68%)
hsa-miR-4470	144	R:2388 to 2408 Align Len (11) (72.73%) (90.91%)
hsa-miR-4529-3p	144	R:415 to 435 Align Len (14) (85.71%) (85.71%)
hsa-miR-4637	144	R:497 to 518 Align Len (19) (73.68%) (84.21%)
hsa-miR-4679	144	R:1766 to 1787 Align Len (19) (63.16%) (78.95%)
hsa-miR-4716-3p	144	R:2006 to 2028 Align Len (17) (76.47%) (82.35%)
hsa-miR-4716-5p	144	R:1180 to 1201 Align Len (19) (73.68%) (84.21%)
hsa-miR-4725-3p	144	R:2007 to 2027 Align Len (17) (70.59%) (88.24%)
hsa-miR-4730	144	R:1193 to 1216 Align Len (21) (71.43%) (85.71%)
hsa-miR-4739	144	R:1577 to 1604 Align Len (24) (70.83%) (79.17%)
hsa-miR-4753-3p	144	R:602 to 623 Align Len (19) (63.16%) (78.95%)
hsa-miR-4768-3p	144	R:1604 to 1623 Align Len (11) (81.82%) (81.82%)
hsa-miR-4799-5p	144	R:637 to 658 Align Len (14) (78.57%) (92.86%)
hsa-miR-512-3p	144	R:237 to 258 Align Len (19) (57.89%) (84.21%)
hsa-miR-5586-5p	144	R:632 to 653 Align Len (11) (72.73%) (90.91%)
hsa-miR-5692a	144	R:1836 to 1857 Align Len (19) (52.63%) (73.68%)
hsa-miR-595	144	R:2492 to 2513 Align Len (17) (76.47%) (82.35%)
hsa-miR-605-3p	144	R:2390 to 2411 Align Len (19) (63.16%) (63.16%)
hsa-miR-6085	144	R:2337 to 2355 Align Len (15) (66.67%) (93.33%)
hsa-miR-644a	144	R:874 to 892 Align Len (14) (85.71%) (85.71%)
hsa-miR-646	144	R:510 to 528 Align Len (14) (78.57%) (92.86%)
hsa-miR-6731-5p	144	R:2005 to 2026 Align Len (19) (63.16%) (78.95%)
hsa-miR-6737-3p	144	R:376 to 396 Align Len (17) (70.59%) (70.59%)
hsa-miR-6747-3p	144	R:2193 to 2215 Align Len (18) (66.67%) (72.22%)
hsa-miR-6773-3p	144	R:2204 to 2226 Align Len (17) (76.47%) (82.35%)
hsa-miR-6782-5p	144	R:123 to 145 Align Len (21) (71.43%) (80.95%)
hsa-miR-6799-5p	144	R:1585 to 1603 Align Len (13) (76.92%) (84.62%)
hsa-miR-6814-5p	144	R:2180 to 2201 Align Len (19) (57.89%) (68.42%)
hsa-miR-6848-5p	144	R:1612 to 1634 Align Len (15) (66.67%) (93.33%)
hsa-miR-6876-3p	144	R:306 to 329 Align Len (15) (73.33%) (86.67%)
hsa-miR-6891-5p	144	R:2014 to 2032 Align Len (15) (73.33%) (86.67%)
hsa-miR-769-3p	144	R:2186 to 2209 Align Len (20) (75.00%) (90.00%)
hsa-miR-1179	143	R:2438 to 2458 Align Len (18) (55.56%) (88.89%)
hsa-miR-1184	143	R:160 to 181 Align Len (19) (73.68%) (78.95%)
hsa-miR-1227-5p	143	R:2420 to 2436 Align Len (14) (64.29%) (100.00%)
hsa-miR-1236-5p	143	R:2708 to 2729 Align Len (18) (66.67%) (94.44%)
hsa-miR-1266-3p	143	R:986 to 1007 Align Len (17) (70.59%) (82.35%)
hsa-miR-1275	143	R:2302 to 2319 Align Len (12) (83.33%) (83.33%)
hsa-miR-1299	143	R:1249 to 1271 Align Len (20) (65.00%) (80.00%)
hsa-miR-1468-3p	143	R:167 to 187 Align Len (12) (83.33%) (83.33%)
hsa-miR-16-5p	143	R:516 to 537 Align Len (10) (80.00%) (90.00%)
hsa-miR-205-3p	143	R:1901 to 1921 Align Len (13) (76.92%) (100.00%)
hsa-miR-210-5p	143	R:581 to 604 Align Len (18) (72.22%) (72.22%)
hsa-miR-2115-5p	143	R:136 to 159 Align Len (13) (76.92%) (84.62%)
hsa-miR-23c	143	R:2613 to 2631 Align Len (19) (68.42%) (73.68%)
hsa-miR-27b-5p	143	R:1470 to 1491 Align Len (18) (66.67%) (77.78%)
hsa-miR-301a-5p	143	R:579 to 602 Align Len (21) (61.90%) (80.95%)
hsa-miR-3190-3p	143	R:1573 to 1598 Align Len (23) (65.22%) (78.26%)
hsa-miR-320a-3p	143	R:2714 to 2735 Align Len (18) (55.56%) (88.89%)
hsa-miR-320b	143	R:2714 to 2735 Align Len (18) (55.56%) (88.89%)
hsa-miR-361-5p	143	R:2084 to 2104 Align Len (16) (75.00%) (87.50%)
hsa-miR-3668	143	R:1094 to 1114 Align Len (14) (71.43%) (92.86%)
hsa-miR-3976	143	R:650 to 677 Align Len (24) (66.67%) (75.00%)
hsa-miR-4283	143	R:2338 to 2354 Align Len (14) (71.43%) (92.86%)
hsa-miR-4284	143	R:1779 to 1796 Align Len (10) (80.00%) (90.00%)
hsa-miR-4313	143	R:1171 to 1190 Align Len (14) (71.43%) (71.43%)
hsa-miR-4433a-3p	143	R:51 to 71 Align Len (18) (61.11%) (83.33%)
hsa-miR-4464	143	R:2072 to 2092 Align Len (14) (71.43%) (92.86%)
hsa-miR-4474-3p	143	R:870 to 891 Align Len (10) (80.00%) (90.00%)
hsa-miR-4493	143	R:1850 to 1871 Align Len (12) (75.00%) (91.67%)
hsa-miR-4498	143	R:642 to 664 Align Len (20) (60.00%) (85.00%)
hsa-miR-4502	143	R:1962 to 1985 Align Len (21) (61.90%) (80.95%)
hsa-miR-4516	143	R:2292 to 2308 Align Len (10) (80.00%) (90.00%)
hsa-miR-4531	143	R:2293 to 2309 Align Len (13) (84.62%) (92.31%)
hsa-miR-4654	143	R:1405 to 1428 Align Len (17) (76.47%) (82.35%)
hsa-miR-4659a-3p	143	R:1857 to 1878 Align Len (10) (80.00%) (90.00%)
hsa-miR-4659b-3p	143	R:1857 to 1878 Align Len (10) (80.00%) (90.00%)
hsa-miR-4700-3p	143	R:128 to 153 Align Len (10) (80.00%) (90.00%)
hsa-miR-4738-5p	143	R:629 to 651 Align Len (20) (65.00%) (80.00%)
hsa-miR-485-3p	143	R:2117 to 2139 Align Len (20) (65.00%) (80.00%)
hsa-miR-513b-3p	143	R:1820 to 1841 Align Len (18) (61.11%) (66.67%)
hsa-miR-518c-3p	143	R:1684 to 1707 Align Len (20) (75.00%) (85.00%)
hsa-miR-521	143	R:2112 to 2133 Align Len (18) (66.67%) (77.78%)
hsa-miR-548k	143	R:711 to 734 Align Len (21) (57.14%) (71.43%)
hsa-miR-548s	143	R:1700 to 1721 Align Len (12) (83.33%) (83.33%)
hsa-miR-5580-5p	143	R:640 to 662 Align Len (20) (60.00%) (85.00%)
hsa-miR-573	143	R:836 to 858 Align Len (22) (81.82%) (81.82%)
hsa-miR-610	143	R:1230 to 1250 Align Len (18) (72.22%) (88.89%)
hsa-miR-6509-3p	143	R:919 to 939 Align Len (16) (68.75%) (75.00%)
hsa-miR-6735-5p	143	R:126 to 151 Align Len (20) (75.00%) (85.00%)
hsa-miR-6781-3p	143	R:926 to 949 Align Len (20) (75.00%) (75.00%)
hsa-miR-6787-5p	143	R:1274 to 1297 Align Len (21) (71.43%) (85.71%)
hsa-miR-6807-3p	143	R:1683 to 1705 Align Len (14) (71.43%) (92.86%)
hsa-miR-6811-3p	143	R:1301 to 1321 Align Len (18) (61.11%) (83.33%)
hsa-miR-6816-5p	143	R:440 to 460 Align Len (14) (78.57%) (85.71%)
hsa-miR-6844	143	R:1117 to 1137 Align Len (10) (80.00%) (90.00%)
hsa-miR-6845-5p	143	R:1421 to 1440 Align Len (16) (75.00%) (87.50%)
hsa-miR-6858-5p	143	R:2341 to 2359 Align Len (19) (73.68%) (84.21%)
hsa-miR-6869-5p	143	R:2561 to 2582 Align Len (18) (61.11%) (83.33%)
hsa-miR-6887-5p	143	R:2298 to 2319 Align Len (19) (73.68%) (78.95%)
hsa-miR-6889-5p	143	R:2236 to 2260 Align Len (18) (77.78%) (83.33%)
hsa-miR-8075	143	R:154 to 173 Align Len (20) (65.00%) (75.00%)
hsa-miR-876-3p	143	R:1777 to 1799 Align Len (20) (65.00%) (80.00%)
hsa-miR-92a-2-5p	143	R:2229 to 2250 Align Len (13) (84.62%) (92.31%)
hsa-miR-96-5p	143	R:2360 to 2381 Align Len (20) (65.00%) (80.00%)
hsa-miR-9900	143	R:1059 to 1079 Align Len (18) (66.67%) (77.78%)
hsa-miR-1199-5p	142	R:1567 to 1586 Align Len (16) (68.75%) (87.50%)
hsa-miR-12117	142	R:421 to 437 Align Len (17) (70.59%) (70.59%)
hsa-miR-12126	142	R:1466 to 1489 Align Len (13) (76.92%) (92.31%)
hsa-miR-12136	142	R:1343 to 1360 Align Len (13) (69.23%) (76.92%)
hsa-miR-122-5p	142	R:1036 to 1056 Align Len (19) (68.42%) (94.74%)
hsa-miR-1226-3p	142	R:2511 to 2531 Align Len (19) (63.16%) (68.42%)
hsa-miR-1262	142	R:1199 to 1220 Align Len (17) (58.82%) (70.59%)
hsa-miR-1266-5p	142	R:2382 to 2402 Align Len (13) (84.62%) (84.62%)
hsa-miR-1303	142	R:2100 to 2121 Align Len (17) (64.71%) (82.35%)
hsa-miR-190b-3p	142	R:1824 to 1844 Align Len (16) (75.00%) (81.25%)
hsa-miR-195-5p	142	R:517 to 537 Align Len (9) (88.89%) (88.89%)
hsa-miR-203a-3p	142	R:1838 to 1859 Align Len (13) (76.92%) (92.31%)
hsa-miR-26a-2-3p	142	R:725 to 746 Align Len (12) (83.33%) (100.00%)
hsa-miR-3184-3p	142	R:277 to 300 Align Len (19) (57.89%) (73.68%)
hsa-miR-330-3p	142	R:520 to 545 Align Len (22) (68.18%) (77.27%)
hsa-miR-34a-5p	142	R:1234 to 1256 Align Len (18) (77.78%) (77.78%)
hsa-miR-3682-5p	142	R:2619 to 2641 Align Len (19) (63.16%) (84.21%)
hsa-miR-376b-5p	142	R:214 to 234 Align Len (18) (77.78%) (77.78%)
hsa-miR-4315	142	R:622 to 638 Align Len (15) (73.33%) (93.33%)
hsa-miR-4445-3p	142	R:1109 to 1129 Align Len (16) (75.00%) (81.25%)
hsa-miR-4477b	142	R:1914 to 1937 Align Len (20) (70.00%) (75.00%)
hsa-miR-4483	142	R:405 to 422 Align Len (15) (80.00%) (86.67%)
hsa-miR-450a-2-3p	142	R:2370 to 2392 Align Len (18) (72.22%) (83.33%)
hsa-miR-4524a-5p	142	R:515 to 538 Align Len (19) (73.68%) (78.95%)
hsa-miR-4524b-5p	142	R:516 to 538 Align Len (19) (73.68%) (78.95%)
hsa-miR-4723-3p	142	R:591 to 613 Align Len (14) (85.71%) (92.86%)
hsa-miR-4750-3p	142	R:2320 to 2341 Align Len (9) (88.89%) (88.89%)
hsa-miR-4773	142	R:523 to 544 Align Len (17) (76.47%) (88.24%)
hsa-miR-4775	142	R:2679 to 2700 Align Len (13) (76.92%) (92.31%)
hsa-miR-4777-5p	142	R:2517 to 2538 Align Len (9) (88.89%) (88.89%)
hsa-miR-493-5p	142	R:380 to 406 Align Len (24) (62.50%) (66.67%)
hsa-miR-5093	142	R:649 to 673 Align Len (21) (71.43%) (90.48%)
hsa-miR-5094	142	R:1897 to 1919 Align Len (18) (72.22%) (83.33%)
hsa-miR-513c-5p	142	R:1042 to 1064 Align Len (15) (73.33%) (93.33%)
hsa-miR-520d-5p	142	R:2706 to 2725 Align Len (16) (68.75%) (87.50%)
hsa-miR-524-5p	142	R:2704 to 2725 Align Len (16) (68.75%) (87.50%)
hsa-miR-548av-5p	142	R:717 to 734 Align Len (9) (77.78%) (100.00%)
hsa-miR-548g-3p	142	R:786 to 807 Align Len (17) (64.71%) (82.35%)
hsa-miR-548t-5p	142	R:843 to 863 Align Len (16) (75.00%) (81.25%)
hsa-miR-548u	142	R:2715 to 2736 Align Len (15) (80.00%) (86.67%)
hsa-miR-5582-3p	142	R:2135 to 2157 Align Len (19) (73.68%) (89.47%)
hsa-miR-5584-5p	142	R:1368 to 1391 Align Len (19) (73.68%) (78.95%)
hsa-miR-5692c	142	R:1004 to 1030 Align Len (24) (62.50%) (66.67%)
hsa-miR-5694	142	R:1557 to 1578 Align Len (19) (68.42%) (78.95%)
hsa-miR-5695	142	R:1044 to 1064 Align Len (18) (83.33%) (88.89%)
hsa-miR-5703	142	R:2291 to 2308 Align Len (9) (88.89%) (88.89%)
hsa-miR-607	142	R:904 to 923 Align Len (15) (80.00%) (86.67%)
hsa-miR-6124	142	R:1478 to 1497 Align Len (17) (64.71%) (82.35%)
hsa-miR-6505-3p	142	R:1120 to 1141 Align Len (19) (63.16%) (68.42%)
hsa-miR-653-5p	142	R:1690 to 1712 Align Len (20) (80.00%) (80.00%)
hsa-miR-658	142	R:1269 to 1296 Align Len (22) (68.18%) (77.27%)
hsa-miR-6752-5p	142	R:2296 to 2317 Align Len (17) (64.71%) (82.35%)
hsa-miR-6762-5p	142	R:1463 to 1484 Align Len (15) (80.00%) (86.67%)
hsa-miR-6790-3p	142	R:1356 to 1376 Align Len (9) (88.89%) (88.89%)
hsa-miR-6806-3p	142	R:943 to 964 Align Len (17) (64.71%) (82.35%)
hsa-miR-6810-3p	142	R:7 to 29 Align Len (17) (64.71%) (82.35%)
hsa-miR-6814-3p	142	R:2610 to 2632 Align Len (19) (68.42%) (78.95%)
hsa-miR-6828-3p	142	R:2430 to 2451 Align Len (16) (62.50%) (81.25%)
hsa-miR-6829-5p	142	R:559 to 579 Align Len (15) (80.00%) (86.67%)
hsa-miR-6846-5p	142	R:1614 to 1634 Align Len (19) (68.42%) (78.95%)
hsa-miR-6858-3p	142	R:1171 to 1195 Align Len (20) (75.00%) (75.00%)
hsa-miR-6894-5p	142	R:1203 to 1226 Align Len (20) (65.00%) (75.00%)
hsa-miR-7111-3p	142	R:930 to 951 Align Len (17) (70.59%) (76.47%)
hsa-miR-7151-5p	142	R:598 to 618 Align Len (15) (86.67%) (86.67%)
hsa-miR-7161-3p	142	R:1015 to 1042 Align Len (25) (64.00%) (72.00%)
hsa-miR-7705	142	R:1321 to 1343 Align Len (12) (91.67%) (91.67%)
hsa-miR-8066	142	R:1028 to 1054 Align Len (24) (54.17%) (70.83%)
hsa-miR-875-3p	142	R:98 to 118 Align Len (16) (75.00%) (100.00%)
hsa-miR-920	142	R:562 to 581 Align Len (16) (75.00%) (81.25%)
hsa-miR-10226	141	R:830 to 851 Align Len (15) (80.00%) (80.00%)
hsa-miR-10526-3p	141	R:112 to 133 Align Len (19) (78.95%) (84.21%)
hsa-miR-1185-5p	141	R:1829 to 1848 Align Len (18) (61.11%) (72.22%)
hsa-miR-12115	141	R:836 to 860 Align Len (22) (63.64%) (72.73%)
hsa-miR-12123	141	R:703 to 724 Align Len (8) (87.50%) (100.00%)
hsa-miR-1245b-5p	141	R:1863 to 1883 Align Len (8) (87.50%) (100.00%)
hsa-miR-1251-3p	141	R:2431 to 2453 Align Len (18) (83.33%) (88.89%)
hsa-miR-141-3p	141	R:310 to 332 Align Len (13) (92.31%) (92.31%)
hsa-miR-147b-5p	141	R:67 to 88 Align Len (8) (87.50%) (100.00%)
hsa-miR-182-5p	141	R:1013 to 1036 Align Len (12) (75.00%) (100.00%)
hsa-miR-200a-3p	141	R:310 to 332 Align Len (13) (92.31%) (92.31%)
hsa-miR-200b-3p	141	R:2197 to 2218 Align Len (16) (81.25%) (87.50%)
hsa-miR-2116-5p	141	R:1163 to 1183 Align Len (15) (86.67%) (93.33%)
hsa-miR-2117	141	R:2219 to 2239 Align Len (8) (87.50%) (100.00%)
hsa-miR-3136-3p	141	R:2461 to 2482 Align Len (16) (68.75%) (81.25%)
hsa-miR-3173-3p	141	R:1282 to 1302 Align Len (17) (76.47%) (82.35%)
hsa-miR-320c	141	R:2715 to 2735 Align Len (18) (61.11%) (88.89%)
hsa-miR-339-5p	141	R:1969 to 1991 Align Len (16) (56.25%) (75.00%)
hsa-miR-3648	141	R:74 to 93 Align Len (18) (61.11%) (88.89%)
hsa-miR-3670	141	R:2538 to 2558 Align Len (21) (71.43%) (76.19%)
hsa-miR-3937	141	R:1739 to 1761 Align Len (19) (68.42%) (73.68%)
hsa-miR-4276	141	R:1902 to 1918 Align Len (12) (75.00%) (75.00%)
hsa-miR-4294	141	R:286 to 301 Align Len (14) (78.57%) (92.86%)
hsa-miR-4435	141	R:1790 to 1810 Align Len (10) (90.00%) (90.00%)
hsa-miR-4481	141	R:2378 to 2394 Align Len (12) (66.67%) (83.33%)
hsa-miR-4645-3p	141	R:1027 to 1049 Align Len (14) (78.57%) (92.86%)
hsa-miR-4651	141	R:1735 to 1757 Align Len (19) (68.42%) (84.21%)
hsa-miR-4671-3p	141	R:1644 to 1663 Align Len (18) (61.11%) (88.89%)
hsa-miR-4697-5p	141	R:2253 to 2272 Align Len (19) (68.42%) (78.95%)
hsa-miR-4721	141	R:2335 to 2355 Align Len (18) (66.67%) (83.33%)
hsa-miR-4723-5p	141	R:2367 to 2390 Align Len (16) (68.75%) (81.25%)
hsa-miR-4764-3p	141	R:1047 to 1068 Align Len (8) (87.50%) (100.00%)
hsa-miR-487a-3p	141	R:2018 to 2039 Align Len (12) (75.00%) (100.00%)
hsa-miR-5092	141	R:2501 to 2522 Align Len (11) (90.91%) (100.00%)
hsa-miR-5100	141	R:2555 to 2576 Align Len (15) (86.67%) (93.33%)
hsa-miR-526b-3p	141	R:713 to 734 Align Len (16) (62.50%) (87.50%)
hsa-miR-554	141	R:2200 to 2220 Align Len (12) (83.33%) (91.67%)
hsa-miR-579-5p	141	R:235 to 256 Align Len (16) (81.25%) (87.50%)
hsa-miR-587	141	R:136 to 157 Align Len (18) (66.67%) (83.33%)
hsa-miR-6086	141	R:1613 to 1633 Align Len (18) (66.67%) (83.33%)
hsa-miR-6500-3p	141	R:2357 to 2377 Align Len (8) (87.50%) (100.00%)
hsa-miR-651-5p	141	R:1801 to 1823 Align Len (18) (66.67%) (83.33%)
hsa-miR-653-3p	141	R:916 to 938 Align Len (21) (66.67%) (80.95%)
hsa-miR-670-5p	141	R:2243 to 2264 Align Len (19) (68.42%) (78.95%)
hsa-miR-6769a-5p	141	R:1200 to 1222 Align Len (20) (65.00%) (85.00%)
hsa-miR-6775-5p	141	R:1274 to 1300 Align Len (23) (69.57%) (86.96%)
hsa-miR-6822-3p	141	R:613 to 636 Align Len (18) (77.78%) (88.89%)
hsa-miR-6824-3p	141	R:2314 to 2335 Align Len (14) (71.43%) (78.57%)
hsa-miR-6830-5p	141	R:1478 to 1499 Align Len (16) (62.50%) (87.50%)
hsa-miR-6832-5p	141	R:2099 to 2121 Align Len (15) (73.33%) (86.67%)
hsa-miR-708-5p	141	R:2236 to 2258 Align Len (8) (87.50%) (100.00%)
hsa-miR-7-5p	141	R:2283 to 2306 Align Len (16) (68.75%) (81.25%)
hsa-miR-7843-5p	141	R:515 to 539 Align Len (21) (71.43%) (76.19%)
hsa-miR-8071	141	R:416 to 436 Align Len (18) (72.22%) (77.78%)
hsa-miR-8077	141	R:2495 to 2516 Align Len (16) (68.75%) (81.25%)
hsa-miR-922	141	R:513 to 535 Align Len (20) (65.00%) (70.00%)
hsa-miR-924	141	R:291 to 312 Align Len (19) (68.42%) (78.95%)
hsa-miR-939-3p	141	R:1536 to 1556 Align Len (12) (75.00%) (75.00%)
hsa-miR-10394-5p	140	R:647 to 669 Align Len (20) (70.00%) (75.00%)
hsa-miR-11400	140	R:2546 to 2568 Align Len (18) (72.22%) (77.78%)
hsa-miR-1183	140	R:450 to 473 Align Len (23) (69.57%) (73.91%)
hsa-miR-1250-3p	140	R:880 to 898 Align Len (7) (100.00%) (100.00%)
hsa-miR-1258	140	R:1465 to 1488 Align Len (20) (75.00%) (85.00%)
hsa-miR-136-5p	140	R:595 to 618 Align Len (21) (61.90%) (76.19%)
hsa-miR-138-1-3p	140	R:2279 to 2300 Align Len (7) (100.00%) (100.00%)
hsa-miR-145-3p	140	R:2210 to 2231 Align Len (19) (63.16%) (73.68%)
hsa-miR-148a-5p	140	R:1022 to 1043 Align Len (15) (73.33%) (80.00%)
hsa-miR-148b-5p	140	R:545 to 566 Align Len (7) (100.00%) (100.00%)
hsa-miR-150-5p	140	R:1044 to 1065 Align Len (7) (100.00%) (100.00%)
hsa-miR-181a-2-3p	140	R:2203 to 2223 Align Len (17) (70.59%) (82.35%)
hsa-miR-18a-3p	140	R:2157 to 2177 Align Len (18) (72.22%) (77.78%)
hsa-miR-1911-3p	140	R:1789 to 1808 Align Len (14) (78.57%) (85.71%)
hsa-miR-1912-3p	140	R:2460 to 2481 Align Len (19) (63.16%) (73.68%)
hsa-miR-1914-5p	140	R:588 to 609 Align Len (18) (72.22%) (72.22%)
hsa-miR-1972	140	R:1420 to 1440 Align Len (16) (75.00%) (87.50%)
hsa-miR-20b-5p	140	R:713 to 734 Align Len (17) (70.59%) (82.35%)
hsa-miR-222-5p	140	R:1883 to 1904 Align Len (15) (73.33%) (80.00%)
hsa-miR-224-3p	140	R:2587 to 2610 Align Len (21) (61.90%) (76.19%)
hsa-miR-2276-5p	140	R:2316 to 2337 Align Len (7) (100.00%) (100.00%)
hsa-miR-23a-3p	140	R:2611 to 2631 Align Len (7) (100.00%) (100.00%)
hsa-miR-23b-3p	140	R:2609 to 2631 Align Len (7) (100.00%) (100.00%)
hsa-miR-24-3p	140	R:2331 to 2352 Align Len (7) (100.00%) (100.00%)
hsa-miR-3120-5p	140	R:1969 to 1989 Align Len (7) (100.00%) (100.00%)
hsa-miR-3145-3p	140	R:1994 to 2016 Align Len (21) (66.67%) (85.71%)
hsa-miR-3180-3p	140	R:2253 to 2271 Align Len (19) (68.42%) (78.95%)
hsa-miR-3183	140	R:929 to 950 Align Len (19) (57.89%) (78.95%)
hsa-miR-3188	140	R:1862 to 1884 Align Len (15) (73.33%) (80.00%)
hsa-miR-3202	140	R:111 to 134 Align Len (18) (72.22%) (77.78%)
hsa-miR-335-5p	140	R:1103 to 1125 Align Len (19) (73.68%) (78.95%)
hsa-miR-371b-3p	140	R:708 to 732 Align Len (22) (63.64%) (72.73%)
hsa-miR-373-5p	140	R:1510 to 1531 Align Len (7) (100.00%) (100.00%)
hsa-miR-377-5p	140	R:1612 to 1633 Align Len (19) (63.16%) (73.68%)
hsa-miR-3926	140	R:2413 to 2433 Align Len (7) (100.00%) (100.00%)
hsa-miR-4271	140	R:2372 to 2390 Align Len (7) (100.00%) (100.00%)
hsa-miR-4274	140	R:2030 to 2047 Align Len (15) (73.33%) (80.00%)
hsa-miR-4282	140	R:2140 to 2157 Align Len (7) (100.00%) (100.00%)
hsa-miR-4426	140	R:1229 to 1245 Align Len (7) (100.00%) (100.00%)
hsa-miR-4434	140	R:2291 to 2308 Align Len (7) (100.00%) (100.00%)
hsa-miR-4452	140	R:2664 to 2686 Align Len (7) (100.00%) (100.00%)
hsa-miR-4473	140	R:238 to 259 Align Len (19) (63.16%) (73.68%)
hsa-miR-4496	140	R:67 to 89 Align Len (16) (68.75%) (93.75%)
hsa-miR-449a	140	R:1150 to 1172 Align Len (17) (70.59%) (82.35%)
hsa-miR-449b-5p	140	R:1150 to 1172 Align Len (17) (70.59%) (82.35%)
hsa-miR-4501	140	R:1033 to 1053 Align Len (7) (100.00%) (100.00%)
hsa-miR-450b-3p	140	R:1406 to 1427 Align Len (11) (81.82%) (100.00%)
hsa-miR-4519	140	R:1155 to 1172 Align Len (7) (100.00%) (100.00%)
hsa-miR-451a	140	R:194 to 213 Align Len (18) (77.78%) (83.33%)
hsa-miR-4522	140	R:87 to 105 Align Len (18) (66.67%) (83.33%)
hsa-miR-4523	140	R:90 to 110 Align Len (7) (100.00%) (100.00%)
hsa-miR-452-3p	140	R:996 to 1017 Align Len (7) (100.00%) (100.00%)
hsa-miR-4524a-3p	140	R:1710 to 1731 Align Len (11) (81.82%) (100.00%)
hsa-miR-4640-3p	140	R:1170 to 1190 Align Len (16) (75.00%) (87.50%)
hsa-miR-4649-3p	140	R:1609 to 1629 Align Len (7) (100.00%) (100.00%)
hsa-miR-4657	140	R:685 to 708 Align Len (17) (64.71%) (88.24%)
hsa-miR-4667-5p	140	R:1369 to 1392 Align Len (18) (66.67%) (83.33%)
hsa-miR-4682	140	R:1988 to 2010 Align Len (7) (100.00%) (100.00%)
hsa-miR-4710	140	R:2421 to 2438 Align Len (15) (60.00%) (93.33%)
hsa-miR-4717-5p	140	R:1848 to 1869 Align Len (7) (100.00%) (100.00%)
hsa-miR-4753-5p	140	R:57 to 80 Align Len (22) (72.73%) (77.27%)
hsa-miR-4756-5p	140	R:2445 to 2468 Align Len (20) (70.00%) (75.00%)
hsa-miR-4766-5p	140	R:1948 to 1968 Align Len (7) (100.00%) (100.00%)
hsa-miR-4776-5p	140	R:1732 to 1753 Align Len (19) (73.68%) (78.95%)
hsa-miR-4795-3p	140	R:208 to 229 Align Len (7) (100.00%) (100.00%)
hsa-miR-4798-3p	140	R:486 to 507 Align Len (7) (100.00%) (100.00%)
hsa-miR-495-5p	140	R:1573 to 1594 Align Len (7) (100.00%) (100.00%)
hsa-miR-5000-3p	140	R:131 to 152 Align Len (7) (100.00%) (100.00%)
hsa-miR-503-3p	140	R:210 to 232 Align Len (11) (81.82%) (100.00%)
hsa-miR-5091	140	R:68 to 89 Align Len (17) (64.71%) (88.24%)
hsa-miR-518c-5p	140	R:889 to 913 Align Len (21) (76.19%) (80.95%)
hsa-miR-5197-5p	140	R:1813 to 1835 Align Len (7) (100.00%) (100.00%)
hsa-miR-5585-5p	140	R:714 to 734 Align Len (17) (70.59%) (82.35%)
hsa-miR-5692b	140	R:1011 to 1030 Align Len (7) (100.00%) (100.00%)
hsa-miR-5699-3p	140	R:1969 to 1990 Align Len (7) (100.00%) (100.00%)
hsa-miR-5706	140	R:2517 to 2538 Align Len (15) (73.33%) (80.00%)
hsa-miR-590-5p	140	R:867 to 888 Align Len (18) (72.22%) (72.22%)
hsa-miR-598-5p	140	R:2187 to 2209 Align Len (18) (77.78%) (83.33%)
hsa-miR-604	140	R:1239 to 1259 Align Len (18) (66.67%) (83.33%)
hsa-miR-616-5p	140	R:1510 to 1531 Align Len (7) (100.00%) (100.00%)
hsa-miR-642a-5p	140	R:618 to 639 Align Len (19) (73.68%) (78.95%)
hsa-miR-642b-5p	140	R:620 to 641 Align Len (19) (73.68%) (78.95%)
hsa-miR-6507-5p	140	R:1960 to 1980 Align Len (11) (81.82%) (100.00%)
hsa-miR-6740-3p	140	R:289 to 310 Align Len (7) (100.00%) (100.00%)
hsa-miR-6750-3p	140	R:2323 to 2343 Align Len (15) (86.67%) (86.67%)
hsa-miR-6779-3p	140	R:1254 to 1274 Align Len (7) (100.00%) (100.00%)
hsa-miR-6794-5p	140	R:2301 to 2319 Align Len (16) (81.25%) (81.25%)
hsa-miR-6796-3p	140	R:1023 to 1043 Align Len (7) (100.00%) (100.00%)
hsa-miR-6805-3p	140	R:454 to 476 Align Len (7) (100.00%) (100.00%)
hsa-miR-6807-5p	140	R:1462 to 1484 Align Len (16) (81.25%) (81.25%)
hsa-miR-6818-3p	140	R:145 to 168 Align Len (18) (72.22%) (77.78%)
hsa-miR-6825-5p	140	R:1582 to 1604 Align Len (19) (73.68%) (84.21%)
hsa-miR-6852-3p	140	R:2439 to 2455 Align Len (11) (81.82%) (100.00%)
hsa-miR-6853-3p	140	R:880 to 901 Align Len (7) (100.00%) (100.00%)
hsa-miR-6855-3p	140	R:2322 to 2343 Align Len (11) (81.82%) (100.00%)
hsa-miR-6882-5p	140	R:336 to 357 Align Len (7) (100.00%) (100.00%)
hsa-miR-6883-3p	140	R:26 to 47 Align Len (19) (63.16%) (73.68%)
hsa-miR-6884-3p	140	R:2019 to 2041 Align Len (7) (100.00%) (100.00%)
hsa-miR-6885-3p	140	R:534 to 554 Align Len (7) (100.00%) (100.00%)
hsa-miR-7157-3p	140	R:375 to 396 Align Len (7) (100.00%) (100.00%)
hsa-miR-7161-5p	140	R:2715 to 2736 Align Len (17) (70.59%) (82.35%)
hsa-miR-7844-5p	140	R:1325 to 1346 Align Len (19) (73.68%) (78.95%)
hsa-miR-7855-5p	140	R:1693 to 1712 Align Len (19) (73.68%) (78.95%)
hsa-miR-8054	140	R:714 to 734 Align Len (7) (100.00%) (100.00%)
hsa-miR-8083	140	R:491 to 510 Align Len (17) (70.59%) (82.35%)
hsa-miR-877-3p	140	R:2473 to 2493 Align Len (7) (100.00%) (100.00%)
hsa-miR-892c-5p	140	R:2662 to 2683 Align Len (17) (70.59%) (82.35%)

## Sheet: miRNA_miRCancer
miRCancer_October2019
miRNA Id	Cancer	Profile	PubMed Article
hsa-let-7a	acute myeloid leukemia	up	Inducing Apoptosis and Decreasing Cell Proliferation in Human Acute Promyelocytic Leukemia Through Regulation Expression of CASP3by Let-7a-5p Blockage.
hsa-let-7a	acute myeloid leukemia	up	Deregulation of miR-1, miR486, and let-7a in cytogenetically normal acute myeloid leukemia: association with NPM1 and FLT3 mutation and clinical characteristics.
hsa-let-7a	breast cancer	down	Let-7a mimic attenuates CCL18 induced breast cancer cell metastasis through Lin 28 pathway.
hsa-let-7a	breast cancer	down	MicroRNA let-7a suppresses breast cancer cell migration and invasion through downregulation of C-C chemokine receptor type 7.
hsa-let-7a	breast cancer	down	Plasma miR-21, miR-155, miR-10b, and Let-7a as the potential biomarkers for the monitoring of breast cancer patients.
hsa-let-7a	breast cancer	down	The heterochronic microRNA let-7 inhibits cell motility by regulating the genes in the actin cytoskeleton pathway in breast cancer.
hsa-let-7a	breast cancer	down	Lin28 induces epithelial-to-mesenchymal transition and stemness via downregulation of let-7a in breast cancer cells.
hsa-let-7a	breast cancer	down	Arsenic trioxide inhibits cell growth and motility via up-regulation of let-7a in breast cancer cells.
hsa-let-7a	breast cancer	down	Let-7a inhibits growth and migration of breast cancer cells by targeting HMGA1.
hsa-let-7a	breast cancer	down	Tumor suppressor let-7a inhibits breast cancer cell proliferation, migration and invasion by targeting MAGE-A1.
hsa-let-7a	chondrosarcoma	down	Analysis of microRNAs expressions in chondrosarcoma.
hsa-let-7a	colon cancer	down	Let-7a inhibits tumor cell growth and metastasis by directly targeting RTKN in human colon cancer.
hsa-let-7a	colorectal cancer	up	Circulating Exosomal microRNAs as Biomarkers of Colon Cancer.
hsa-let-7a	colorectal cancer	down	IGF1/IGF1R and microRNA let-7e down-regulate each other and modulate proliferation and migration of colorectal cancer cells.
hsa-let-7a	colorectal cancer	down	Down-regulation of let-7a-5p predicts lymph node metastasis and prognosis in colorectal cancer: Implications for chemotherapy.
hsa-let-7a	colorectal cancer	down	Association of microRNA expression with microsatellite instability status in colorectal adenocarcinoma.
hsa-let-7a	esophageal squamous cell carcinoma	down	[Expressions and correlations of let-7a and IL-6 in esophageal squamous cell carcinoma].
hsa-let-7a	esophageal squamous cell carcinoma	down	Lin28/microRNA-let-7a promotes metastasis under circumstances of hyperactive Wnt signaling in esophageal squamous cell carcinoma.
hsa-let-7a	gastric cancer	down	Lentiviral vector-mediated upregulation of let-7a inhibits gastric carcinoma cell growth in vitro and in vivo.
hsa-let-7a	gastric cancer	down	Low-level expression of let-7a in gastric cancer and its involvement in tumorigenesis by targeting RAB40C.
hsa-let-7a	gastric cancer	down	miRNA-223 promotes gastric cancer invasion and metastasis by targeting tumor suppressor EPB41L3.
hsa-let-7a	gastric cancer	down	Investigation and identification of let-7a related functional proteins in gastric carcinoma by proteomics.
hsa-let-7a	gastric cancer	down	Differentially expressed proteins identified in overexpressed let-7a gastric carcinoma cells by two-dimensional polyacrylamide gel electrophoresis.
hsa-let-7a	gastric cancer	down	Circulating microRNAs in plasma of patients with gastric cancers.
hsa-let-7a	glioma	down	Overexpressed let-7a inhibits glioma cell malignancy by directly targeting K-ras, independently of PTEN.
hsa-let-7a	glioma	down	Let-7a suppresses glioma cell proliferation and invasion through TGF-?/Smad3 signaling pathway by targeting HMGA2.
hsa-let-7a	nasopharyngeal carcinoma	down	Let-7a inhibits migration, invasion and epithelial-mesenchymal transition by targeting HMGA2 in nasopharyngeal carcinoma.
hsa-let-7a	nasopharyngeal carcinoma	down	Downregulation of lncRNA ANRIL represses tumorigenicity and enhances cisplatin-induced cytotoxicity via regulating microRNA let-7a in nasopharyngeal carcinoma.
hsa-let-7a	nasopharyngeal carcinoma	down	Let-7a inhibits proliferation and induces apoptosis by targeting EZH2 in nasopharyngeal carcinoma cells.
hsa-let-7a	non-small cell lung cancer	down	Circulating micro-RNA expression profiles in early stage nonsmall cell lung cancer.
hsa-let-7a	oral squamous cell carcinoma	down	Oral squamous cell carcinoma: microRNA expression profiling and integrative analyses for elucidation of tumourigenesis mechanism.
hsa-let-7a	osteosarcoma	down	Tumor-suppressive microRNA-let-7a inhibits cell proliferation via targeting of E2F2 in osteosarcoma cells.
hsa-let-7a	osteosarcoma	down	Let-7a inhibits osteosarcoma cell growth and lung metastasis by targeting Aurora-B.
hsa-let-7a	pancreatic ductal adenocarcinoma	down	XMD8-92 Inhibits Pancreatic Tumor Xenograft Growth via DCLK1-Dependent Mechanism.
hsa-let-7a	papillary thyroid carcinoma	down	Role of Lin28A/let-7a/c-Myc Pathway in Growth and Malignant Behavior of Papillary Thyroid Carcinoma.
hsa-let-7a	papillary thyroid carcinoma	down	Let-7a inhibits migration, invasion and tumor growth by targeting AKT2 in papillary thyroid carcinoma.
hsa-let-7a	prostate cancer	down	MiRNALet-7a mediates prostate cancer PC-3 cell invasion, migration by inducing epithelial-mesenchymal transition through CCR7/MAPK pathway.
hsa-let-7a	renal cell carcinoma	down	Hsa-let-7a functions as a tumor suppressor in renal cell carcinoma cell lines by targeting c-myc.
hsa-let-7a-1	breast cancer	down	Evaluation of miRNA-21 and miRNA Let-7 as Prognostic Markers in Patients With Breast Cancer.
hsa-let-7a-1	breast cancer	down	Breast cancer-specific TRAIL expression mediated by miRNA response elements of let-7 and miR-122.
hsa-let-7a-1	bronchioloalveolar carcinoma	down	let-7 microRNA expression is reduced in bronchioloalveolar carcinoma, a non-invasive carcinoma, and is not correlated with prognosis.
hsa-let-7a-1	colon cancer	down	let-7 microRNA functions as a potential growth suppressor in human colon cancer cells.
hsa-let-7a-1	esophageal squamous cell carcinoma	down	Role of microRNA let-7 and effect to HMGA2 in esophageal squamous cell carcinoma.
hsa-let-7a-1	esophageal squamous cell carcinoma	down	Expression of circulating microRNA-20a and let-7a in esophageal squamous cell carcinoma.
hsa-let-7a-1	gastric cancer	down	Expression of microRNAs and IRAK1 pathway genes are altered in gastric cancer patients with Helicobacter pylori infection.
hsa-let-7a-1	hepatocellular carcinoma	down	MicroRNAs in Hepatobiliary and Pancreatic Cancers.
hsa-let-7a-1	lung cancer	down	Reduced expression of the let-7 microRNAs in human lung cancers in association with shortened postoperative survival.
hsa-let-7a-1	lung cancer	down	Reduced expression of Dicer associated with poor prognosis in lung cancer patients.
hsa-let-7a-1	lung cancer	down	Let-7a elevates p21(WAF1) levels by targeting of NIRF and suppresses the growth of A549 lung cancer cells.
hsa-let-7a-1	nasopharyngeal carcinoma	down	MicroRNA let-7 suppresses nasopharyngeal carcinoma cells proliferation through downregulating c-Myc expression.
hsa-let-7a-1	neuroblastoma	down	LIN28B induces neuroblastoma and enhances MYCN levels via let-7 suppression.
hsa-let-7a-1	pancreatic ductal adenocarcinoma	down	let-7 MicroRNA transfer in pancreatic cancer-derived cells inhibits in vitro cell proliferation but fails to alter tumor progression.
hsa-let-7a-2	breast cancer	down	Evaluation of miRNA-21 and miRNA Let-7 as Prognostic Markers in Patients With Breast Cancer.
hsa-let-7a-2	breast cancer	down	Breast cancer-specific TRAIL expression mediated by miRNA response elements of let-7 and miR-122.
hsa-let-7a-2	bronchioloalveolar carcinoma	down	let-7 microRNA expression is reduced in bronchioloalveolar carcinoma, a non-invasive carcinoma, and is not correlated with prognosis.
hsa-let-7a-2	colon cancer	down	let-7 microRNA functions as a potential growth suppressor in human colon cancer cells.
hsa-let-7a-2	esophageal squamous cell carcinoma	down	Expression of circulating microRNA-20a and let-7a in esophageal squamous cell carcinoma.
hsa-let-7a-2	esophageal squamous cell carcinoma	down	Role of microRNA let-7 and effect to HMGA2 in esophageal squamous cell carcinoma.
hsa-let-7a-2	gastric cancer	down	Expression of microRNAs and IRAK1 pathway genes are altered in gastric cancer patients with Helicobacter pylori infection.
hsa-let-7a-2	hepatocellular carcinoma	down	MicroRNAs in Hepatobiliary and Pancreatic Cancers.
hsa-let-7a-2	lung cancer	down	Reduced expression of the let-7 microRNAs in human lung cancers in association with shortened postoperative survival.
hsa-let-7a-2	lung cancer	down	Reduced expression of Dicer associated with poor prognosis in lung cancer patients.
hsa-let-7a-2	lung cancer	down	Let-7a elevates p21(WAF1) levels by targeting of NIRF and suppresses the growth of A549 lung cancer cells.
hsa-let-7a-2	nasopharyngeal carcinoma	down	MicroRNA let-7 suppresses nasopharyngeal carcinoma cells proliferation through downregulating c-Myc expression.
hsa-let-7a-2	neuroblastoma	down	LIN28B induces neuroblastoma and enhances MYCN levels via let-7 suppression.
hsa-let-7a-2	pancreatic ductal adenocarcinoma	down	let-7 MicroRNA transfer in pancreatic cancer-derived cells inhibits in vitro cell proliferation but fails to alter tumor progression.
hsa-let-7a-3	breast cancer	down	Breast cancer-specific TRAIL expression mediated by miRNA response elements of let-7 and miR-122.
hsa-let-7a-3	breast cancer	down	Evaluation of miRNA-21 and miRNA Let-7 as Prognostic Markers in Patients With Breast Cancer.
hsa-let-7a-3	bronchioloalveolar carcinoma	down	let-7 microRNA expression is reduced in bronchioloalveolar carcinoma, a non-invasive carcinoma, and is not correlated with prognosis.
hsa-let-7a-3	colon cancer	down	let-7 microRNA functions as a potential growth suppressor in human colon cancer cells.
hsa-let-7a-3	esophageal squamous cell carcinoma	down	Role of microRNA let-7 and effect to HMGA2 in esophageal squamous cell carcinoma.
hsa-let-7a-3	esophageal squamous cell carcinoma	down	Expression of circulating microRNA-20a and let-7a in esophageal squamous cell carcinoma.
hsa-let-7a-3	gastric cancer	down	Expression of microRNAs and IRAK1 pathway genes are altered in gastric cancer patients with Helicobacter pylori infection.
hsa-let-7a-3	hepatocellular carcinoma	down	MicroRNAs in Hepatobiliary and Pancreatic Cancers.
hsa-let-7a-3	lung cancer	down	Reduced expression of the let-7 microRNAs in human lung cancers in association with shortened postoperative survival.
hsa-let-7a-3	lung cancer	down	Reduced expression of Dicer associated with poor prognosis in lung cancer patients.
hsa-let-7a-3	lung cancer	down	Let-7a elevates p21(WAF1) levels by targeting of NIRF and suppresses the growth of A549 lung cancer cells.
hsa-let-7a-3	nasopharyngeal carcinoma	down	MicroRNA let-7 suppresses nasopharyngeal carcinoma cells proliferation through downregulating c-Myc expression.
hsa-let-7a-3	neuroblastoma	down	LIN28B induces neuroblastoma and enhances MYCN levels via let-7 suppression.
hsa-let-7a-3	pancreatic ductal adenocarcinoma	down	let-7 MicroRNA transfer in pancreatic cancer-derived cells inhibits in vitro cell proliferation but fails to alter tumor progression.
hsa-let-7a-3p	prostate cancer	down	The miRNA let-7a1 inhibits the expression of insulin-like growth factor 1 receptor (IGF1R) in prostate cancer PC-3 cells.
hsa-let-7b	acute lymphoblastic leukemia	down	Suppression of the let-7b microRNA pathway by DNA hypermethylation in infant acute lymphoblastic leukemia with MLL gene rearrangements.
hsa-let-7b	breast cancer	down	The heterochronic microRNA let-7 inhibits cell motility by regulating the genes in the actin cytoskeleton pathway in breast cancer.
hsa-let-7b	breast cancer	down	Analysis of miR-205 and miR-155 expression in the blood of breast cancer patients.
hsa-let-7b	breast cancer	down	Evaluation of miRNA-21 and miRNA Let-7 as Prognostic Markers in Patients With Breast Cancer.
hsa-let-7b	breast cancer	down	Breast cancer-specific TRAIL expression mediated by miRNA response elements of let-7 and miR-122.
hsa-let-7b	bronchioloalveolar carcinoma	down	let-7 microRNA expression is reduced in bronchioloalveolar carcinoma, a non-invasive carcinoma, and is not correlated with prognosis.
hsa-let-7b	colon cancer	down	let-7 microRNA functions as a potential growth suppressor in human colon cancer cells.
hsa-let-7b	colorectal cancer	down	IGF1/IGF1R and microRNA let-7e down-regulate each other and modulate proliferation and migration of colorectal cancer cells.
hsa-let-7b	esophageal squamous cell carcinoma	down	Role of microRNA let-7 and effect to HMGA2 in esophageal squamous cell carcinoma.
hsa-let-7b	esophageal squamous cell carcinoma	down	Expression of circulating microRNA-20a and let-7a in esophageal squamous cell carcinoma.
hsa-let-7b	gastric cancer	down	Let-7b inhibits cell proliferation, migration, and invasion through targeting Cthrc1 in gastric cancer.
hsa-let-7b	gastric cancer	down	MicroRNA let-7b suppresses human gastric cancer malignancy by targeting ING1.
hsa-let-7b	gastric cancer	down	Expression of microRNAs and IRAK1 pathway genes are altered in gastric cancer patients with Helicobacter pylori infection.
hsa-let-7b	gastric cancer	down	let-7b/g silencing activates AKT signaling to promote gastric carcinogenesis.
hsa-let-7b	hepatocellular carcinoma	down	Let-7b contributes to hepatocellular cancer progression through Wnt/?-catenin signaling.
hsa-let-7b	hepatocellular carcinoma	down	MicroRNAs in Hepatobiliary and Pancreatic Cancers.
hsa-let-7b	lung cancer	down	Reduced expression of the let-7 microRNAs in human lung cancers in association with shortened postoperative survival.
hsa-let-7b	lung cancer	down	Reduced expression of Dicer associated with poor prognosis in lung cancer patients.
hsa-let-7b	lung cancer	down	Let-7a elevates p21(WAF1) levels by targeting of NIRF and suppresses the growth of A549 lung cancer cells.
hsa-let-7b	malignant melanoma	down	MicroRNA let-7b targets important cell cycle molecules in malignant melanoma cells and interferes with anchorage-independent growth.
hsa-let-7b	nasopharyngeal carcinoma	down	MicroRNA let-7 suppresses nasopharyngeal carcinoma cells proliferation through downregulating c-Myc expression.
hsa-let-7b	neuroblastoma	down	LIN28B induces neuroblastoma and enhances MYCN levels via let-7 suppression.
hsa-let-7b	pancreatic ductal adenocarcinoma	down	let-7 MicroRNA transfer in pancreatic cancer-derived cells inhibits in vitro cell proliferation but fails to alter tumor progression.
hsa-let-7b	papillary thyroid carcinoma	down	Roles of microRNA let-7b in papillary thyroid carcinoma by regulating HMGA2.
hsa-let-7b	renal clear cell carcinoma	down	let-7b and let-7c are determinants of intrinsic chemoresistance in renal cell carcinoma.
hsa-let-7b-5p	chronic myelogenous leukemia	down	Differential expression profiles and functional analysis of plasma miRNAs associated with chronic myeloid leukemia phases.
hsa-let-7c	acute myeloid leukemia	down	miRNA let-7c promotes granulocytic differentiation in acute myeloid leukemia.
hsa-let-7c	acute promyelocytic leukemia	down	A restricted signature of miRNAs distinguishes APL blasts from normal promyelocytes.
hsa-let-7c	breast cancer	down	Evaluation of miRNA-21 and miRNA Let-7 as Prognostic Markers in Patients With Breast Cancer.
hsa-let-7c	breast cancer	down	Breast cancer-specific TRAIL expression mediated by miRNA response elements of let-7 and miR-122.
hsa-let-7c	bronchioloalveolar carcinoma	down	let-7 microRNA expression is reduced in bronchioloalveolar carcinoma, a non-invasive carcinoma, and is not correlated with prognosis.
hsa-let-7c	cholangiocarcinoma	down	Let-7c inhibits cholangiocarcinoma growth but promotes tumor cell invasion and growth at extrahepatic sites.
hsa-let-7c	colon cancer	down	let-7 microRNA functions as a potential growth suppressor in human colon cancer cells.
hsa-let-7c	esophageal squamous cell carcinoma	down	Expression of circulating microRNA-20a and let-7a in esophageal squamous cell carcinoma.
hsa-let-7c	esophageal squamous cell carcinoma	down	Role of microRNA let-7 and effect to HMGA2 in esophageal squamous cell carcinoma.
hsa-let-7c	gastric cancer	down	Expression of microRNAs and IRAK1 pathway genes are altered in gastric cancer patients with Helicobacter pylori infection.
hsa-let-7c	glioma	down	Let-7c Inhibits the Proliferation, Invasion, and Migration of Glioma Cells via Targeting E2F5.
hsa-let-7c	hepatocellular carcinoma	down	MicroRNA let-7c Inhibits Cell Proliferation and Induces Cell Cycle Arrest by Targeting CDC25A in Human Hepatocellular Carcinoma.
hsa-let-7c	hepatocellular carcinoma	down	MiR-199a-5p and let-7c cooperatively inhibit migration and invasion by targeting MAP4K3 in hepatocellular carcinoma.
hsa-let-7c	hepatocellular carcinoma	down	MicroRNAs in Hepatobiliary and Pancreatic Cancers.
hsa-let-7c	lung cancer	down	Reduced expression of the let-7 microRNAs in human lung cancers in association with shortened postoperative survival.
hsa-let-7c	lung cancer	down	Reduced expression of Dicer associated with poor prognosis in lung cancer patients.
hsa-let-7c	lung cancer	down	Let-7a elevates p21(WAF1) levels by targeting of NIRF and suppresses the growth of A549 lung cancer cells.
hsa-let-7c	nasopharyngeal carcinoma	down	Knocking down CDK4 mediates the elevation of let-7c suppressing cell growth in nasopharyngeal carcinoma.
hsa-let-7c	nasopharyngeal carcinoma	down	MicroRNA let-7 suppresses nasopharyngeal carcinoma cells proliferation through downregulating c-Myc expression.
hsa-let-7c	neuroblastoma	down	LIN28B induces neuroblastoma and enhances MYCN levels via let-7 suppression.
hsa-let-7c	non-small cell lung cancer	down	MicroRNA let-7c inhibits migration and invasion of human non-small cell lung cancer by targeting ITGB3 and MAP4K3.
hsa-let-7c	pancreatic ductal adenocarcinoma	down	let-7 MicroRNA transfer in pancreatic cancer-derived cells inhibits in vitro cell proliferation but fails to alter tumor progression.
hsa-let-7c	prostate cancer	down	MicroRNA let-7c suppresses androgen receptor expression and activity via regulation of Myc expression in prostate cancer cells.
hsa-let-7c	prostate cancer	down	MicroRNA let-7c is downregulated in prostate cancer and suppresses prostate cancer growth.
hsa-let-7c	renal clear cell carcinoma	down	let-7b and let-7c are determinants of intrinsic chemoresistance in renal cell carcinoma.
hsa-let-7d	breast cancer	down	Let-7d Inhibits Growth and Metastasis in Breast Cancer by Targeting Jab1/Cops5.
hsa-let-7d	breast cancer	down	Evaluation of miRNA-21 and miRNA Let-7 as Prognostic Markers in Patients With Breast Cancer.
hsa-let-7d	breast cancer	down	Breast cancer-specific TRAIL expression mediated by miRNA response elements of let-7 and miR-122.
hsa-let-7d	bronchioloalveolar carcinoma	down	let-7 microRNA expression is reduced in bronchioloalveolar carcinoma, a non-invasive carcinoma, and is not correlated with prognosis.
hsa-let-7d	chronic myelogenous leukemia	down	microRNA expression profiling as supportive diagnostic and therapy prediction tool in chronic myeloid leukemia.
hsa-let-7d	colon cancer	down	let-7 microRNA functions as a potential growth suppressor in human colon cancer cells.
hsa-let-7d	esophageal squamous cell carcinoma	down	Role of microRNA let-7 and effect to HMGA2 in esophageal squamous cell carcinoma.
hsa-let-7d	esophageal squamous cell carcinoma	down	Expression of circulating microRNA-20a and let-7a in esophageal squamous cell carcinoma.
hsa-let-7d	gastric cancer	down	Expression of microRNAs and IRAK1 pathway genes are altered in gastric cancer patients with Helicobacter pylori infection.
hsa-let-7d	head and neck squamous cell carcinoma	down	Low-level expression of microRNAs let-7d and miR-205 are prognostic markers of head and neck squamous cell carcinoma.
hsa-let-7d	hepatocellular carcinoma	down	MicroRNAs in Hepatobiliary and Pancreatic Cancers.
hsa-let-7d	lung cancer	down	Reduced expression of the let-7 microRNAs in human lung cancers in association with shortened postoperative survival.
hsa-let-7d	lung cancer	down	Reduced expression of Dicer associated with poor prognosis in lung cancer patients.
hsa-let-7d	lung cancer	down	Let-7a elevates p21(WAF1) levels by targeting of NIRF and suppresses the growth of A549 lung cancer cells.
hsa-let-7d	nasopharyngeal carcinoma	down	MicroRNA let-7 suppresses nasopharyngeal carcinoma cells proliferation through downregulating c-Myc expression.
hsa-let-7d	neuroblastoma	down	LIN28B induces neuroblastoma and enhances MYCN levels via let-7 suppression.
hsa-let-7d	oral cancer	down	Let-7d functions as novel regulator of epithelial-mesenchymal transition and chemoresistant property in oral cancer.
hsa-let-7d	oral squamous cell carcinoma	down	Oral squamous cell carcinoma: microRNA expression profiling and integrative analyses for elucidation of tumourigenesis mechanism.
hsa-let-7d	pancreatic ductal adenocarcinoma	down	let-7 MicroRNA transfer in pancreatic cancer-derived cells inhibits in vitro cell proliferation but fails to alter tumor progression.
hsa-let-7d	pancreatic ductal adenocarcinoma	down	MicroRNAs Targeting Oncogenes Are Down-Regulated in Pancreatic Malignant Transformation from Benign Tumors.
hsa-let-7d	renal cell carcinoma	down	Let-7d suppresses growth, metastasis, and tumor macrophage infiltration in renal cell carcinoma by targeting COL3A1 and CCL7.
hsa-let-7e	breast cancer	down	Evaluation of miRNA-21 and miRNA Let-7 as Prognostic Markers in Patients With Breast Cancer.
hsa-let-7e	breast cancer	down	Breast cancer-specific TRAIL expression mediated by miRNA response elements of let-7 and miR-122.
hsa-let-7e	bronchioloalveolar carcinoma	down	let-7 microRNA expression is reduced in bronchioloalveolar carcinoma, a non-invasive carcinoma, and is not correlated with prognosis.
hsa-let-7e	colon cancer	down	let-7 microRNA functions as a potential growth suppressor in human colon cancer cells.
hsa-let-7e	colorectal cancer	down	MicroRNA-33a and let-7e inhibit human colorectal cancer progression by targeting ST8SIA1.
hsa-let-7e	colorectal cancer	down	IGF1/IGF1R and microRNA let-7e down-regulate each other and modulate proliferation and migration of colorectal cancer cells.
hsa-let-7e	esophageal squamous cell carcinoma	down	Role of microRNA let-7 and effect to HMGA2 in esophageal squamous cell carcinoma.
hsa-let-7e	esophageal squamous cell carcinoma	down	Expression of circulating microRNA-20a and let-7a in esophageal squamous cell carcinoma.
hsa-let-7e	gastric cancer	down	Expression of microRNAs and IRAK1 pathway genes are altered in gastric cancer patients with Helicobacter pylori infection.
hsa-let-7e	glioblastoma	down	Knockdown of NEAT1 restrained the malignant progression of glioma stem cells by activating microRNA let-7e.
hsa-let-7e	hepatocellular carcinoma	down	MicroRNAs in Hepatobiliary and Pancreatic Cancers.
hsa-let-7e	lung cancer	down	Reduced expression of the let-7 microRNAs in human lung cancers in association with shortened postoperative survival.
hsa-let-7e	lung cancer	down	Reduced expression of Dicer associated with poor prognosis in lung cancer patients.
hsa-let-7e	lung cancer	down	Let-7a elevates p21(WAF1) levels by targeting of NIRF and suppresses the growth of A549 lung cancer cells.
hsa-let-7e	nasopharyngeal carcinoma	down	MicroRNA let-7 suppresses nasopharyngeal carcinoma cells proliferation through downregulating c-Myc expression.
hsa-let-7e	neuroblastoma	down	LIN28B induces neuroblastoma and enhances MYCN levels via let-7 suppression.
hsa-let-7e	pancreatic ductal adenocarcinoma	down	let-7 MicroRNA transfer in pancreatic cancer-derived cells inhibits in vitro cell proliferation but fails to alter tumor progression.
hsa-let-7e	papillary thyroid carcinoma	up	Circulating microRNA profiles as potential biomarkers for diagnosis of papillary thyroid carcinoma.
hsa-let-7f	glioma	down	Let-7f Inhibits Glioma Cell Proliferation, Migration, and Invasion by Targeting Periostin.
hsa-let-7f	hepatocellular carcinoma	down	Expression of serum miR-16, let-7f, and miR-21 in patients with hepatocellular carcinoma and their clinical significances.
hsa-let-7f	oral squamous cell carcinoma	down	Oral squamous cell carcinoma: microRNA expression profiling and integrative analyses for elucidation of tumourigenesis mechanism.
hsa-let-7f-1	breast cancer	down	Evaluation of miRNA-21 and miRNA Let-7 as Prognostic Markers in Patients With Breast Cancer.
hsa-let-7f-1	breast cancer	down	Breast cancer-specific TRAIL expression mediated by miRNA response elements of let-7 and miR-122.
hsa-let-7f-1	bronchioloalveolar carcinoma	down	let-7 microRNA expression is reduced in bronchioloalveolar carcinoma, a non-invasive carcinoma, and is not correlated with prognosis.
hsa-let-7f-1	colon cancer	down	let-7 microRNA functions as a potential growth suppressor in human colon cancer cells.
hsa-let-7f-1	esophageal squamous cell carcinoma	down	Expression of circulating microRNA-20a and let-7a in esophageal squamous cell carcinoma.
hsa-let-7f-1	esophageal squamous cell carcinoma	down	Role of microRNA let-7 and effect to HMGA2 in esophageal squamous cell carcinoma.
hsa-let-7f-1	gastric cancer	down	Expression of microRNAs and IRAK1 pathway genes are altered in gastric cancer patients with Helicobacter pylori infection.
hsa-let-7f-1	hepatocellular carcinoma	down	MicroRNAs in Hepatobiliary and Pancreatic Cancers.
hsa-let-7f-1	lung cancer	down	Reduced expression of the let-7 microRNAs in human lung cancers in association with shortened postoperative survival.
hsa-let-7f-1	lung cancer	down	Reduced expression of Dicer associated with poor prognosis in lung cancer patients.
hsa-let-7f-1	lung cancer	down	Let-7a elevates p21(WAF1) levels by targeting of NIRF and suppresses the growth of A549 lung cancer cells.
hsa-let-7f-1	nasopharyngeal carcinoma	down	MicroRNA let-7 suppresses nasopharyngeal carcinoma cells proliferation through downregulating c-Myc expression.
hsa-let-7f-1	neuroblastoma	down	LIN28B induces neuroblastoma and enhances MYCN levels via let-7 suppression.
hsa-let-7f-1	pancreatic ductal adenocarcinoma	down	let-7 MicroRNA transfer in pancreatic cancer-derived cells inhibits in vitro cell proliferation but fails to alter tumor progression.
hsa-let-7f-2	breast cancer	down	Evaluation of miRNA-21 and miRNA Let-7 as Prognostic Markers in Patients With Breast Cancer.
hsa-let-7f-2	breast cancer	down	Breast cancer-specific TRAIL expression mediated by miRNA response elements of let-7 and miR-122.
hsa-let-7f-2	bronchioloalveolar carcinoma	down	let-7 microRNA expression is reduced in bronchioloalveolar carcinoma, a non-invasive carcinoma, and is not correlated with prognosis.
hsa-let-7f-2	colon cancer	down	let-7 microRNA functions as a potential growth suppressor in human colon cancer cells.
hsa-let-7f-2	esophageal squamous cell carcinoma	down	Role of microRNA let-7 and effect to HMGA2 in esophageal squamous cell carcinoma.
hsa-let-7f-2	esophageal squamous cell carcinoma	down	Expression of circulating microRNA-20a and let-7a in esophageal squamous cell carcinoma.
hsa-let-7f-2	gastric cancer	down	Expression of microRNAs and IRAK1 pathway genes are altered in gastric cancer patients with Helicobacter pylori infection.
hsa-let-7f-2	hepatocellular carcinoma	down	MicroRNAs in Hepatobiliary and Pancreatic Cancers.
hsa-let-7f-2	lung cancer	down	Reduced expression of the let-7 microRNAs in human lung cancers in association with shortened postoperative survival.
hsa-let-7f-2	lung cancer	down	Reduced expression of Dicer associated with poor prognosis in lung cancer patients.
hsa-let-7f-2	lung cancer	down	Let-7a elevates p21(WAF1) levels by targeting of NIRF and suppresses the growth of A549 lung cancer cells.
hsa-let-7f-2	nasopharyngeal carcinoma	down	MicroRNA let-7 suppresses nasopharyngeal carcinoma cells proliferation through downregulating c-Myc expression.
hsa-let-7f-2	neuroblastoma	down	LIN28B induces neuroblastoma and enhances MYCN levels via let-7 suppression.
hsa-let-7f-2	pancreatic ductal adenocarcinoma	down	let-7 MicroRNA transfer in pancreatic cancer-derived cells inhibits in vitro cell proliferation but fails to alter tumor progression.
hsa-let-7g	breast cancer	down	MicroRNA Let-7g Directly Targets Forkhead Box C2 (FOXC2) to Modulate Bone Metastasis in Breast Cancer.
hsa-let-7g	breast cancer	down	Evaluation of miRNA-21 and miRNA Let-7 as Prognostic Markers in Patients With Breast Cancer.
hsa-let-7g	breast cancer	down	The heterochronic microRNA let-7 inhibits cell motility by regulating the genes in the actin cytoskeleton pathway in breast cancer.
hsa-let-7g	breast cancer	down	Breast cancer-specific TRAIL expression mediated by miRNA response elements of let-7 and miR-122.
hsa-let-7g	bronchioloalveolar carcinoma	down	let-7 microRNA expression is reduced in bronchioloalveolar carcinoma, a non-invasive carcinoma, and is not correlated with prognosis.
hsa-let-7g	colon cancer	down	let-7 microRNA functions as a potential growth suppressor in human colon cancer cells.
hsa-let-7g	esophageal squamous cell carcinoma	down	Role of microRNA let-7 and effect to HMGA2 in esophageal squamous cell carcinoma.
hsa-let-7g	esophageal squamous cell carcinoma	down	Expression of circulating microRNA-20a and let-7a in esophageal squamous cell carcinoma.
hsa-let-7g	gastric cancer	down	Expression of microRNAs and IRAK1 pathway genes are altered in gastric cancer patients with Helicobacter pylori infection.
hsa-let-7g	gastric cancer	down	let-7b/g silencing activates AKT signaling to promote gastric carcinogenesis.
hsa-let-7g	hepatocellular carcinoma	down	MicroRNAs in Hepatobiliary and Pancreatic Cancers.
hsa-let-7g	hepatocellular carcinoma	down	MicroRNA let-7g and let-7i inhibit hepatoma cell growth concurrently via downregulation of the anti-apoptotic protein B-cell lymphoma-extra large.
hsa-let-7g	lung cancer	down	Let-7a elevates p21(WAF1) levels by targeting of NIRF and suppresses the growth of A549 lung cancer cells.
hsa-let-7g	lung cancer	down	Reduced expression of the let-7 microRNAs in human lung cancers in association with shortened postoperative survival.
hsa-let-7g	lung cancer	down	Reduced expression of Dicer associated with poor prognosis in lung cancer patients.
hsa-let-7g	nasopharyngeal carcinoma	down	MicroRNA let-7 suppresses nasopharyngeal carcinoma cells proliferation through downregulating c-Myc expression.
hsa-let-7g	neuroblastoma	down	LIN28B induces neuroblastoma and enhances MYCN levels via let-7 suppression.
hsa-let-7g	osteosarcoma	up	Hsa-let-7g promotes osteosarcoma by reducing HOXB1 to activate NF-kB pathway.
hsa-let-7g	pancreatic ductal adenocarcinoma	down	let-7 MicroRNA transfer in pancreatic cancer-derived cells inhibits in vitro cell proliferation but fails to alter tumor progression.
hsa-let-7g-5p	glioblastoma	down	miRNA microarray reveals specific expression in the peripheral blood of glioblastoma patients.
hsa-let-7i	breast cancer	down	Evaluation of miRNA-21 and miRNA Let-7 as Prognostic Markers in Patients With Breast Cancer.
hsa-let-7i	breast cancer	down	Breast cancer-specific TRAIL expression mediated by miRNA response elements of let-7 and miR-122.
hsa-let-7i	bronchioloalveolar carcinoma	down	let-7 microRNA expression is reduced in bronchioloalveolar carcinoma, a non-invasive carcinoma, and is not correlated with prognosis.
hsa-let-7i	colon cancer	down	let-7 microRNA functions as a potential growth suppressor in human colon cancer cells.
hsa-let-7i	esophageal squamous cell carcinoma	down	Expression of circulating microRNA-20a and let-7a in esophageal squamous cell carcinoma.
hsa-let-7i	esophageal squamous cell carcinoma	down	Role of microRNA let-7 and effect to HMGA2 in esophageal squamous cell carcinoma.
hsa-let-7i	gastric cancer	down	Expression of microRNAs and IRAK1 pathway genes are altered in gastric cancer patients with Helicobacter pylori infection.
hsa-let-7i	hepatocellular carcinoma	down	MicroRNAs in Hepatobiliary and Pancreatic Cancers.
hsa-let-7i	hepatocellular carcinoma	down	MicroRNA let-7g and let-7i inhibit hepatoma cell growth concurrently via downregulation of the anti-apoptotic protein B-cell lymphoma-extra large.
hsa-let-7i	hepatocellular carcinoma	down	Abrogating the interplay between IGF2BP1, 2 and 3 and IGF1R by let-7i arrests hepatocellular carcinoma growth.
hsa-let-7i	lung cancer	down	Reduced expression of the let-7 microRNAs in human lung cancers in association with shortened postoperative survival.
hsa-let-7i	lung cancer	down	Reduced expression of Dicer associated with poor prognosis in lung cancer patients.
hsa-let-7i	lung cancer	down	Let-7a elevates p21(WAF1) levels by targeting of NIRF and suppresses the growth of A549 lung cancer cells.
hsa-let-7i	nasopharyngeal carcinoma	down	MicroRNA let-7 suppresses nasopharyngeal carcinoma cells proliferation through downregulating c-Myc expression.
hsa-let-7i	neuroblastoma	down	LIN28B induces neuroblastoma and enhances MYCN levels via let-7 suppression.
hsa-let-7i	ovarian cancer	down	Micro-RNAs and ovarian cancer: the state of art and perspectives of clinical research.
hsa-let-7i	pancreatic ductal adenocarcinoma	down	let-7 MicroRNA transfer in pancreatic cancer-derived cells inhibits in vitro cell proliferation but fails to alter tumor progression.
hsa-mir-1	acute myeloid leukemia	up	Deregulation of miR-1, miR486, and let-7a in cytogenetically normal acute myeloid leukemia: association with NPM1 and FLT3 mutation and clinical characteristics.
hsa-mir-1	bladder cancer	down	The tumour-suppressive function of miR-1 and miR-133a targeting TAGLN2 in bladder cancer.
hsa-mir-1	bladder cancer	down	Hsa-miR-1 downregulates long non-coding RNA urothelial cancer associated 1 in bladder cancer.
hsa-mir-1	breast cancer	down	Hsa-miR-1 suppresses breast cancer development by down-regulating K-ras and long non-coding RNA MALAT1.
hsa-mir-1	breast cancer	down	miR-1 inhibits the proliferation of breast cancer stem cells by targeting EVI-1.
hsa-mir-1	cervical cancer	down	miR-1 inhibits progression of high-risk papillomavirus-associated human cervical cancer by targeting G6PD.
hsa-mir-1	chordoma	down	Prognostic significance of miRNA-1 (miR-1) expression in patients with chordoma.
hsa-mir-1	chordoma	down	MicroRNA-1 (miR-1) inhibits chordoma cell migration and invasion by targeting slug.
hsa-mir-1	colorectal cancer	down	Tumor suppressor miR-1 restrains epithelial-mesenchymal transition and metastasis of colorectal carcinoma via the MAPK and PI3K/AKT pathway.
hsa-mir-1	colorectal cancer	down	MiR-1 suppresses tumor cell proliferation in colorectal cancer by inhibition of Smad3-mediated tumor glycolysis.
hsa-mir-1	esophageal cancer	down	miR-1 suppresses the proliferation and promotes the apoptosis of esophageal carcinoma cells by targeting Src.
hsa-mir-1	esophageal squamous cell carcinoma	down	MicroRNA-1 inhibits tumorigenicity of esophageal squamous cell carcinoma and enhances sensitivity to gefitinib.
hsa-mir-1	esophageal squamous cell carcinoma	down	MicroRNA-1 suppresses proliferation, migration and invasion by targeting Notch2 in esophageal squamous cell carcinoma.
hsa-mir-1	esophageal squamous cell carcinoma	down	Downregulation of microRNA-1 in esophageal squamous cell carcinoma correlates with an advanced clinical stage and its overexpression inhibits cell migration and invasion.
hsa-mir-1	gastric cancer	down	MicroRNA-1 (miR-1) inhibits gastric cancer cell proliferation and migration by targeting MET.
hsa-mir-1	gastric cancer	down	MicroRNA-1 acts as a tumor suppressor microRNA by inhibiting angiogenesis-related growth factors in human gastric cancer.
hsa-mir-1	head and neck squamous cell carcinoma	down	Dual-receptor (EGFR and c-MET) inhibition by tumor-suppressive miR-1 and miR-206 in head and neck squamous cell carcinoma.
hsa-mir-1	head and neck squamous cell carcinoma	down	Low-level expression of microRNAs let-7d and miR-205 are prognostic markers of head and neck squamous cell carcinoma.
hsa-mir-1	head and neck squamous cell carcinoma	down	miR-1 as a tumor suppressive microRNA targeting TAGLN2 in head and neck squamous cell carcinoma.
hsa-mir-1	hepatocellular carcinoma	down	Downregulation of MicroRNA-1 is Associated with Poor Prognosis in Hepatocellular Carcinoma.
hsa-mir-1	hepatocellular carcinoma	down	MicroRNA-1 inhibits proliferation of hepatocarcinoma cells by targeting endothelin-1.
hsa-mir-1	kidney cancer	down	MiR-1 downregulation correlates with poor survival in clear cell renal cell carcinoma where it interferes with cell cycle regulation and metastasis.
hsa-mir-1	lung cancer	down	Down-regulation of micro-RNA-1 (miR-1) in lung cancer. Suppression of tumorigenic property of lung cancer cells and their sensitization to doxorubicin-induced apoptosis by miR-1.
hsa-mir-1	lung cancer	down	Down-regulation of micro-RNA-1 (miR-1) in lung cancer. Suppression of tumorigenic property of lung cancer cells and their sensitization to doxorubicin-induced apoptosis by miR-1.
hsa-mir-1	mucinous cystadenocarcinoma	down	Identification of Differentially Expressed miRNAs in Appendiceal Mucinous Cystadenocarcinoma from Mucinous Cystadenoma.
hsa-mir-1	nasopharyngeal carcinoma	down	EZH2 promotes angiogenesis through inhibition of miR-1/Endothelin-1 axis in nasopharyngeal carcinoma.
hsa-mir-1	nasopharyngeal carcinoma	down	miR-1, regulated by LMP1, suppresses tumour growth and metastasis by targeting K-ras in nasopharyngeal carcinoma.
hsa-mir-1	non-small cell lung cancer	down	Lung Endothelial MicroRNA-1 Regulates Tumor Growth and Angiogenesis.
hsa-mir-1	non-small cell lung cancer	down	MiR-1 targets PIK3CA and inhibits tumorigenic properties of A549 cells.
hsa-mir-1	oral squamous cell carcinoma	down	Downregulation of miR-1 enhances tumorigenicity and invasiveness in oral squamous cell carcinomas.
hsa-mir-1	osteosarcoma	down	MicroRNA-1 functions as a potential tumor suppressor in osteosarcoma by targeting Med1 and Med31.
hsa-mir-1	osteosarcoma	down	miR-1 Inhibits Cell Growth, Migration, and Invasion by Targeting VEGFA in Osteosarcoma Cells.
hsa-mir-1	ovarian cancer	down	MicroRNA-1 inhibits ovarian cancer cell proliferation and migration through c-Met pathway.
hsa-mir-1	prostate cancer	down	Cell-type specific expression of oncogenic and tumor suppressive microRNAs in the human prostate and prostate cancer.
hsa-mir-1	prostate cancer	down	Overexpression of MicroRNA-1 in Prostate Cancer Cells Modulates the Blood Vessel System of an In Vivo Hen's Egg Test-Chorioallantoic Membrane Model.
hsa-mir-1	prostate cancer	down	MiR-1 inhibits prostate cancer PC3 cells proliferation through the Akt/mTOR signaling pathway by binding to c-Met.
hsa-mir-1	renal cell carcinoma	down	The functional significance of miR-1 and miR-133a in renal cell carcinoma.
hsa-mir-1-3p	bladder cancer	down	MiR-1-3p inhibits cell proliferation and invasion by regulating BDNF-TrkB signaling pathway in bladder cancer.
hsa-mir-1-3p	bladder cancer	down	miR-1-3p Contributes to Cell Proliferation and Invasion by Targeting Glutaminase in Bladder Cancer Cells.
hsa-mir-100	bladder cancer	down	Prognostic role of microRNA-100 in patients with bladder cancer.
hsa-mir-100	breast cancer	down	miR-100 suppresses IGF2 and inhibits breast tumorigenesis by interfering with proliferation and survival signaling.
hsa-mir-100	breast cancer	down	miR-100 Induces Epithelial-Mesenchymal Transition but Suppresses Tumorigenesis, Migration and Invasion.
hsa-mir-100	breast cancer	down	MicroRNA-100 suppresses the migration and invasion of breast cancer cells by targeting FZD-8 and inhibiting Wnt/?-catenin signaling pathway.
hsa-mir-100	cervical carcinoma	down	miR-99 inhibits cervical carcinoma cell proliferation by targeting TRIB2.
hsa-mir-100	chondrosarcoma	down	MicroRNA-100 Resensitizes Resistant Chondrosarcoma Cells to Cisplatin through Direct Targeting of mTOR.
hsa-mir-100	chondrosarcoma	down	Analysis of microRNAs expressions in chondrosarcoma.
hsa-mir-100	colon cancer	down	MicroRNA-100 functions as a tumor suppressor by inhibiting Lgr5 expression in colon cancer cells.
hsa-mir-100	colorectal cancer	down	Downregulation of miR-100/miR-125b is associated with lymph node metastasis in early colorectal cancer with submucosal invasion.
hsa-mir-100	colorectal cancer	down	MicroRNA-100 regulates SW620 colorectal cancer cell proliferation and invasion by targeting RAP1B.
hsa-mir-100	colorectal cancer	down	Downregulation of microRNA-100 correlates with tumor progression and poor prognosis in colorectal cancer.
hsa-mir-100	esophageal cancer	down	miR-100 suppresses the proliferation and tumor growth of esophageal squamous cancer cells via targeting CXCR7.
hsa-mir-100	esophageal squamous cell carcinoma	down	MicroRNA-99a/100 promotes apoptosis by targeting mTOR in human esophageal squamous cell carcinoma.
hsa-mir-100	esophageal squamous cell carcinoma	up	MicroRNA-100 promotes migration and invasion through mammalian target of rapamycin in esophageal squamous cell carcinoma.
hsa-mir-100	esophageal squamous cell carcinoma	down	Prognostic value of microRNA-100 in esophageal squamous cell carcinoma.
hsa-mir-100	gastric cancer	down	MicroRNA-100 suppresses human gastric cancer cell proliferation by targeting CXCR7.
hsa-mir-100	gastric cancer	down	C/EBP?-induced miR-100 expression suppresses tumor metastasis and growth by targeting ZBTB7A in gastric cancer.
hsa-mir-100	gastric cancer	up	miRNA-223 promotes gastric cancer invasion and metastasis by targeting tumor suppressor EPB41L3.
hsa-mir-100	glioblastoma	down	Serum miR-100 is a potential biomarker for detection and outcome prediction of glioblastoma patients.
hsa-mir-100	glioblastoma	down	Overexpression of miR-100 inhibits cell proliferation, migration, and chemosensitivity in human glioblastoma through FGFR3.
hsa-mir-100	glioblastoma	down	microRNA-100 Targets SMRT/NCOR2, Reduces Proliferation, and Improves Survival in Glioblastoma Animal Models.
hsa-mir-100	glioma	down	Roles of microRNA-99 family in human glioma.
hsa-mir-100	hepatocellular carcinoma	down	Downregulation of microRNA-100 correlates with tumor progression and poor prognosis in hepatocellular carcinoma.
hsa-mir-100	hepatocellular carcinoma	down	Sequential analysis of multistage hepatocarcinogenesis reveals that miR-100 and PLK1 dysregulation is an early event maintained along tumor progression.
hsa-mir-100	mesenchymal cancer	down	MicroRNA Expression Profiles in Kaposi's Sarcoma.
hsa-mir-100	non-small cell lung cancer	down	MicroRNA-100 is a potential molecular marker of non-small cell lung cancer and functions as a tumor suppressor by targeting polo-like kinase 1.
hsa-mir-100	non-small cell lung cancer	down	Overexpression of miR-100 inhibits cancer growth, migration, and chemosensitivity in human NSCLC cells through fibroblast growth factor receptor 3.
hsa-mir-100	oral squamous cell carcinoma	down	Decreased expression of miR-125b and miR-100 in oral cancer cells contributes to malignancy.
hsa-mir-100	osteosarcoma	down	MicroRNA-100 inhibits osteosarcoma cell proliferation by targeting Cyr61.
hsa-mir-100	osteosarcoma	down	MicroRNA-100 suppresses human osteosarcoma cell proliferation and chemo-resistance via ZNRF2.
hsa-mir-100	osteosarcoma	down	MiR-100 Inhibits Osteosarcoma Cell Proliferation, Migration, and Invasion and Enhances Chemosensitivity by Targeting IGFIR.
hsa-mir-100	ovarian cancer	down	Micro-RNAs and ovarian cancer: the state of art and perspectives of clinical research.
hsa-mir-100	ovarian carcinoma	down	Prognostic implications of microRNA-100 and its functional roles in human epithelial ovarian cancer.
hsa-mir-100	prostate cancer	down	Loss of miR-100 enhances migration, invasion, epithelial-mesenchymal transition and stemness properties in prostate cancer cells through targeting Argonaute 2.
hsa-mir-100	renal cell carcinoma	up	Overexpression of microRNA-100 predicts an unfavorable prognosis in renal cell carcinoma.
hsa-mir-100-5p	esophageal adenocarcinoma	down	Circulating miRNA profile in esophageal adenocarcinoma.
hsa-mir-100-5p	gastric cancer	down	Identification and characterization of tumor suppressor and oncogenic miRNAs in gastric cancer.
hsa-mir-101	adrenal cortical carcinoma	up	Evaluation and diagnostic potential of circulating extracellular vesicle-associated microRNAs in adrenocortical tumors.
hsa-mir-101	bladder cancer	down	MicroRNA-101 suppresses motility of bladder cancer cells by targeting c-Met.
hsa-mir-101	bladder cancer	down	miR-101 Suppresses Vascular Endothelial Growth Factor C That Inhibits Migration and Invasion and Enhances Cisplatin Chemosensitivity of Bladder Cancer Cells.
hsa-mir-101	breast cancer	down	MicroRNA-101 inhibits cell proliferation and induces apoptosis by targeting EYA1 in breast cancer.
hsa-mir-101	breast cancer	down	MiRNA-101 inhibits breast cancer growth and metastasis by targeting CX chemokine receptor 7.
hsa-mir-101	breast cancer	down	MicroRNA-101 targets von Hippel-Lindau tumor suppressor (VHL) to induce HIF1? mediated apoptosis and cell cycle arrest in normoxia condition.
hsa-mir-101	breast cancer	up	Differential Expression of MicroRNAs in Breast Cancers from Four Different Ethnicities.
hsa-mir-101	cervical cancer	down	MicroRNA-101 regulates the viability and invasion of cervical cancer cells.
hsa-mir-101	cervical cancer	down	Down-regulated serum microRNA-101 is associated with aggressive progression and poor prognosis of cervical cancer.
hsa-mir-101	cervical carcinoma	down	MicroRNA-101 inhibits cell proliferation, invasion, and promotes apoptosis by regulating cyclooxygenase-2 in Hela cervical carcinoma cells.
hsa-mir-101	cholangiocarcinoma	down	miR-101 inhibits cholangiocarcinoma angiogenesis through targeting vascular endothelial growth factor (VEGF).
hsa-mir-101	colon cancer	down	MicroRNA-455 inhibits proliferation and invasion of colorectal cancer by targeting RAF proto-oncogene serine/threonine-protein kinase.
hsa-mir-101	colon cancer	down	Upregulation of miR-101 enhances the cytotoxic effect of anticancer drugs through inhibition of colon cancer cell proliferation.
hsa-mir-101	colon cancer	down	Loss of miR-101 Expression Promotes Wnt/?-Catenin Signalling Pathway Activation and Malignancy in Colon Cancer Cells.
hsa-mir-101	colorectal cancer	down	Low Serum Levels of miR-101 Are Associated with Poor Prognosis of Colorectal Cancer Patients After Curative Resection.
hsa-mir-101	colorectal cancer	down	Interplay between long noncoding RNA ZEB1-AS1 and miR-101/ZEB1 axis regulates proliferation and migration of colorectal cancer cells.
hsa-mir-101	colorectal cancer	down	Gene module based regulator inference identifying miR-139 as a tumor suppressor in colorectal cancer.
hsa-mir-101	colorectal cancer	down	MicroRNA-101 down-regulates sphingosine kinase 1 in colorectal cancer cells.
hsa-mir-101	endometrial cancer	down	MicroRNA-101 inhibits angiogenesis via COX-2 in endometrial carcinoma.
hsa-mir-101	endometrial cancer	down	MiR-101 reduces cell proliferation and invasion and enhances apoptosis in endometrial cancer via regulating PI3K/Akt/mTOR.
hsa-mir-101	endometrial cancer	down	MicroRNA-101 targets EZH2, MCL-1 and FOS to suppress proliferation, invasion and stem cell-like phenotype of aggressive endometrial cancer cells.
hsa-mir-101	endometrial cancer	down	MicroRNA-101 targets EZH2, MCL-1 and FOS to suppress proliferation, invasion and stem cell-like phenotype of aggressive endometrial cancer cells.
hsa-mir-101	esophageal cancer	up	Differential expression of miRNAs in esophageal cancer tissue.
hsa-mir-101	esophageal squamous cell carcinoma	down	Cyclooxygenase-2, a Potential Therapeutic Target, Is Regulated by miR-101 in Esophageal Squamous Cell Carcinoma.
hsa-mir-101	esophageal squamous cell carcinoma	down	miR-101 suppresses tumor proliferation and migration, and induces apoptosis by targeting EZH2 in esophageal cancer cells.
hsa-mir-101	gastric cancer	down	Low plasma levels of miR-101 are associated with tumor progression in gastric cancer.
hsa-mir-101	gastric cancer	down	MicroRNA-101 is down-regulated in gastric cancer and involved in cell migration and invasion.
hsa-mir-101	gastric cancer	down	MicroRNA-101 is down-regulated in gastric cancer and involved in cell migration and invasion.
hsa-mir-101	gastric cancer	down	Lack of microRNA-101 causes E-cadherin functional deregulation through EZH2 up-regulation in intestinal gastric cancer.
hsa-mir-101	gastric cancer	down	miR-101 alleviates chemoresistance of gastric cancer cells by targeting ANXA2.
hsa-mir-101	gastric cancer	down	Down-regulation of miR-101 in gastric cancer correlates with COX-2 overexpression and tumor growth.
hsa-mir-101	gastric cancer	down	MicroRNA-27b, microRNA-101 and microRNA-128 inhibit angiogenesis by down-regulating vascular endothelial growth factor C expression in gastric cancers.
hsa-mir-101	gastric cancer	down	Expression and significance of miR-24 and miR-101 in patients with advanced gastric cancer.
hsa-mir-101	glioblastoma	down	miR-101 is down-regulated in glioblastoma resulting in EZH2-induced proliferation, migration, and angiogenesis.
hsa-mir-101	glioblastoma	down	Expression of 19 microRNAs in glioblastoma and comparison with other brain neoplasia of grades I-III.
hsa-mir-101	glioblastoma	down	Novel Therapy for Glioblastoma Multiforme by Restoring LRRC4 in Tumor Cells: LRRC4 Inhibits Tumor-Infitrating Regulatory T Cells by Cytokine and Programmed Cell Death 1-Containing Exosomes.
hsa-mir-101	glioma	down	Long non-coding RNA MALAT1 promotes proliferation and suppresses apoptosis of glioma cells through derepressing Rap1B by sponging miR-101.
hsa-mir-101	glioma	down	MicroRNA-101 inhibits proliferation, migration and invasion of human glioblastoma by targeting SOX9.
hsa-mir-101	glioma	down	miR-101 reverses hypomethylation of the PRDM16 promoter to disrupt mitochondrial function in astrocytoma cells.
hsa-mir-101	glioma	down	miR-101 inhibits glioma cell invasion via the downregulation of COX-2.
hsa-mir-101	hepatocellular carcinoma	down	PKCalpha mediated induction of miR-101 in human hepatoma HepG2 cells.
hsa-mir-101	hepatocellular carcinoma	down	Serum exosomal microRNAs as novel biomarkers for hepatocellular carcinoma.
hsa-mir-101	hepatocellular carcinoma	down	Serum miR-21, miR-26a and miR-101 as potential biomarkers of hepatocellular carcinoma.
hsa-mir-101	hepatocellular carcinoma	down	MicroRNAs in Hepatobiliary and Pancreatic Cancers.
hsa-mir-101	hepatocellular carcinoma	down	Diagnostic value of strand-specific miRNA-101-3p and miRNA-101-5p for hepatocellular carcinoma and a bioinformatic analysis of their possible mechanism of action.
hsa-mir-101	hepatocellular carcinoma	down	miR-101 suppresses HBV replication and expression by targeting FOXO1 in hepatoma carcinoma cell lines.
hsa-mir-101	hepatocellular carcinoma	down	miR-101 inhibits autophagy and enhances cisplatin-induced apoptosis in hepatocellular carcinoma cells.
hsa-mir-101	hepatocellular carcinoma	down	MicroRNA-101 suppresses migration and invasion via targeting vascular endothelial growth factor-C in hepatocellular carcinoma cells.
hsa-mir-101	hepatocellular carcinoma	down	MicroRNA-101 inhibits human hepatocellular carcinoma progression through EZH2 downregulation and increased cytostatic drug sensitivity.
hsa-mir-101	hepatocellular carcinoma	down	miR-101 Inhibiting Cell Proliferation, Migration and Invasion in Hepatocellular Carcinoma through Downregulating Girdin.
hsa-mir-101	hepatocellular carcinoma	down	Systemic Delivery of MicroRNA-101 Potently Inhibits Hepatocellular Carcinoma In Vivo by Repressing Multiple Targets.
hsa-mir-101	hepatocellular carcinoma	up	Clinical effects of miR-101 on prognosis of hepatocellular carcinoma and carcinogenic mechanism of anti-miR-101.
hsa-mir-101	laryngeal squamous cell carcinoma	down	MicroRNA-101 is a potential prognostic indicator of laryngeal squamous cell carcinoma and modulates CDK8.
hsa-mir-101	liver cancer	down	MiR-101 functions as a tumor suppressor by directly targeting nemo-like kinase in liver cancer.
hsa-mir-101	lung cancer	down	The miR-101/RUNX1 feedback regulatory loop modulates chemo-sensitivity and invasion in human lung cancer.
hsa-mir-101	lung cancer	down	microRNA-101 inhibits lung cancer invasion through the regulation of enhancer of zeste homolog 2.
hsa-mir-101	lung cancer	down	Micro ribonucleic acid (RNA)-101 inhibits cell proliferation and invasion of lung cancer by regulating cyclooxygenase-2.
hsa-mir-101	malignant melanoma	down	MiR-101 inhibits melanoma cell invasion and proliferation by targeting MITF and EZH2.
hsa-mir-101	medulloblastoma	up	Identification of microRNA signature in different pediatric brain tumors.
hsa-mir-101	nasopharyngeal carcinoma	down	MicroRNA-101 inhibits invasion and angiogenesis through targeting ITGA3 and its systemic delivery inhibits lung metastasis in nasopharyngeal carcinoma.
hsa-mir-101	nasopharyngeal carcinoma	down	miR-101 sensitizes human nasopharyngeal carcinoma cells to radiation by targeting stathmin 1.
hsa-mir-101	non-small cell lung cancer	down	MicroRNA-101 exerts tumor-suppressive functions in non-small cell lung cancer through directly targeting enhancer of zeste homolog 2.
hsa-mir-101	non-small cell lung cancer	down	MiR-101 and Mcl-1 in non-small-cell lung cancer: expression profile and clinical significance.
hsa-mir-101	non-small cell lung cancer	down	MiR-101 inhibits the proliferation and metastasis of lung cancer by targeting zinc finger E-box binding homeobox 1.
hsa-mir-101	osteosarcoma	down	MicroRNA-101 inhibits proliferation, migration and invasion in osteosarcoma cells by targeting ROCK1.
hsa-mir-101	osteosarcoma	down	Effect of microRNA-101 on proliferation and apoptosis of human osteosarcoma cells by targeting mTOR.
hsa-mir-101	ovarian cancer	down	miRNA-101 inhibits ovarian cancer cells proliferation and invasion by down-regulating expression of SOCS-2.
hsa-mir-101	ovarian carcinoma	down	MiR-101 suppresses the epithelial-to-mesenchymal transition by targeting ZEB1 and ZEB2 in ovarian carcinoma.
hsa-mir-101	pancreatic cancer	down	miRNA-101 suppresses epithelial-to-mesenchymal transition by targeting HMGA2 in pancreatic cancer cells.
hsa-mir-101	papillary thyroid carcinoma	down	Hsa-microRNA-101 suppresses migration and invasion by targeting Rac1 in thyroid cancer cells.
hsa-mir-101	papillary thyroid carcinoma	down	miR-101 inhibits cell proliferation by targeting Rac1 in papillary thyroid carcinoma.
hsa-mir-101	papillary thyroid carcinoma	down	Overexpression of miR-101 promotes TRAIL-induced mitochondrial apoptosis in papillary thyroid carcinoma by targeting c-met and MCL-1.
hsa-mir-101	prostate cancer	down	Enforced expression of miR-101 inhibits prostate cancer cell growth by modulating the COX-2 pathway in vivo.
hsa-mir-101	prostate cancer	down	miR-101 Enhances Cisplatin-Induced DNA Damage Through Decreasing Nicotinamide Adenine Dinucleotide Phosphate Levels by Directly Repressing Tp53-Induced Glycolysis and Apoptosis Regulator Expression in
hsa-mir-101	renal cell carcinoma	down	Over-expression of DNA-PKcs in renal cell carcinoma regulates mTORC2 activation, HIF-2? expression and cell proliferation.
hsa-mir-101	renal clear cell carcinoma	up	Hypoxia-induced hsa-miR-101 promotes glycolysis by targeting TIGAR mRNA in clear cell renal cell carcinoma.
hsa-mir-101	retinoblastoma	down	LncRNA XIST promotes the epithelial to mesenchymal transition of retinoblastoma via sponging miR-101.
hsa-mir-101	retinoblastoma	down	miR-101, downregulated in retinoblastoma, functions as a tumor suppressor in human retinoblastoma cells by targeting EZH2.
hsa-mir-101-3p	acute myeloid leukemia	up	Micro-RNA Profiling of Exosomes from Marrow-Derived Mesenchymal Stromal Cells in Patients with Acute Myeloid Leukemia: Implications in Leukemogenesis.
hsa-mir-101-3p	esophageal cancer	down	miR-101-3p induces autophagy in endometrial carcinoma cells by targeting EZH2.
hsa-mir-101-3p	esophageal squamous cell carcinoma	down	Esophageal squamous cell carcinoma cell proliferation induced by exposure to low concentration of cigarette smoke extract is mediated via targeting miR-101-3p/COX-2 pathway.
hsa-mir-101-3p	gastric cancer	down	MiR-101-3p Suppresses HOX Transcript Antisense RNA (HOTAIR)-induced Proliferation and Invasion Through Directly Targeting SRF in Gastric Carcinoma Cells.
hsa-mir-101-3p	glioma	down	Long non-coding RNA SNHG6 promotes glioma tumorigenesis by sponging miR-101-3p.
hsa-mir-101-3p	hepatocellular carcinoma	down	Downregulation of lncRNA NEAT1_2 radiosensitizes hepatocellular carcinoma cells through regulation of miR-101-3p/WEE1 axis.
hsa-mir-101-3p	hepatocellular carcinoma	down	Identification of miR-101-3p targets and functional features based on bioinformatics, meta-analysis and experimental verification in hepatocellular carcinoma.
hsa-mir-101-3p	hepatocellular carcinoma	down	LINC00052/miR-101-3p axis inhibits cell proliferation and metastasis by targeting SOX9 in hepatocellular carcinoma.
hsa-mir-101-3p	retinoblastoma	down	MicroRNA-101-3p inhibits proliferation in retinoblastoma cells by targeting EZH2 and HDAC9.
hsa-mir-103	colorectal cancer	up	PER3, a novel target of miR-103, plays a suppressive role in colorectal cancer in vitro.
hsa-mir-103	colorectal cancer	up	MicroRNA-103 Promotes Colorectal Cancer by Targeting Tumor Suppressor DICER and PTEN.
hsa-mir-103	colorectal cancer	up	Upregulation of serum miR-103 predicts unfavorable prognosis in patients with colorectal cancer.
hsa-mir-103	gastric cancer	up	miRNA-223 promotes gastric cancer invasion and metastasis by targeting tumor suppressor EPB41L3.
hsa-mir-103	gastric cancer	up	miR-103 Promotes Proliferation and Metastasis by Targeting KLF4 in Gastric Cancer.
hsa-mir-103	glioma	down	MicroRNA-103 suppresses glioma cell proliferation and invasion by targeting the brain-derived neurotrophic factor.
hsa-mir-103	hepatocellular carcinoma	up	MiR-103 regulates hepatocellular carcinoma growth by targeting AKAP12.
hsa-mir-103	non-small cell lung cancer	down	MiR-103 Functions as a Tumor Suppressor by Directly Targeting Programmed Cell Death 10 in NSCLC.
hsa-mir-103	prostate cancer	down	MicroRNA-103 suppresses tumor cell proliferation by targeting PDCD10 in prostate cancer.
hsa-mir-103a	colorectal cancer	up	Introduction of hsa-miR-103a and hsa-miR-1827 and hsa-miR-137 as new regulators of Wnt signaling pathway and their relation to colorectal carcinoma.
hsa-mir-103a	gastric cancer	down	MicroRNA-103a inhibits gastric cancer cell proliferation, migration and invasion by targeting c-Myb.
hsa-mir-103a	lung cancer	up	Hypoxic Lung-Cancer-Derived Extracellular Vesicle MicroRNA-103a Increases the Oncogenic Effects of Macrophages by Targeting PTEN.
hsa-mir-103a-3p	bladder cancer	up	Micro-RNA profiling in kidney and bladder cancers.
hsa-mir-103a-3p	colorectal cancer	up	A panel of seven-miRNA signature in plasma as potential biomarker for colorectal cancer diagnosis.
hsa-mir-103a-3p	gastric cancer	up	miRNA-103a-3p Promotes Human Gastric Cancer Cell Proliferation by Targeting and Suppressing ATF7 in vitro.
hsa-mir-103a-3p	glioma	down	Linc00152 promotes malignant progression of glioma stem cells by regulating miR-103a-3p/FEZF1/CDC25A pathway.
hsa-mir-105	gastric cancer	down	DNMT3A-mediated down-regulation of microRNA-105 promotes gastric cancer cell proliferation.
hsa-mir-105	glioma	down	MicroRNA-105 targets SOX9 and inhibits human glioma cell progression.
hsa-mir-105	glioma	down	MicroRNA-105 inhibits human glioma cell malignancy by directly targeting SUZ12.
hsa-mir-105	hepatocellular carcinoma	down	MicroRNA-105 suppresses cell proliferation and inhibits PI3K/AKT signaling in human hepatocellular carcinoma.
hsa-mir-105	prostate cancer	down	miR-105 Inhibits Prostate Tumour Growth by Suppressing CDK6 Levels.
hsa-mir-106a	breast cancer	up	miRNA-106a Promotes Breast Cancer Cell Proliferation, Clonogenicity, Migration, and Invasion Through Inhibiting Apoptosis and Chemosensitivity.
hsa-mir-106a	cervical cancer	up	MicroRNA-106a promotes cell migration and invasion by targeting tissue inhibitor of matrix metalloproteinase 2 in cervical cancer.
hsa-mir-106a	cervical squamous cell carcinoma	down	MiRNAs and their association with locoregional staging and survival following surgery for esophageal carcinoma.
hsa-mir-106a	colorectal cancer	down	MicroRNA-106a inhibits cell proliferation and induces apoptosis in colorectal cancer cells.
hsa-mir-106a	colorectal cancer	up	Candidate microRNA biomarkers in human colorectal cancer: Systematic review profiling studies and experimental validation.
hsa-mir-106a	colorectal cancer	up	[Expression of plasma miR-106a in colorectal cancer and its clinical significance].
hsa-mir-106a	colorectal cancer	up	Biological effects and clinical characteristics of microRNA-106a in human colorectal cancer.
hsa-mir-106a	colorectal cancer	down	miR-106a suppresses tumor cells death in colorectal cancer through targeting ATG7.
hsa-mir-106a	endometrial cancer	up	MiR-106a promotes tumor growth, migration, and invasion by targeting BCL2L11 in human endometrial adenocarcinoma.
hsa-mir-106a	endometrial cancer	up	TSA Suppresses miR-106b-93-25 Cluster Expression through Downregulation of MYC and Inhibits Proliferation and Induces Apoptosis in Human EMC.
hsa-mir-106a	esophageal squamous cell carcinoma	up	A six-microRNA signature in plasma was identified as a potential biomarker in diagnosis of esophageal squamous cell carcinoma.
hsa-mir-106a	gastric cancer	up	MicroRNA-106a functions as an oncogene in human gastric cancer and contributes to proliferation and metastasis in vitro and in vivo.
hsa-mir-106a	gastric cancer	up	MicroRNA-106a targets TIMP2 to regulate invasion and metastasis of gastric cancer.
hsa-mir-106a	gastric cancer	up	Circulating microRNAs in plasma of patients with gastric cancers.
hsa-mir-106a	gastric cancer	up	MicroRNA profiling of human gastric cancer.
hsa-mir-106a	gastric cancer	up	miR-106a Is frequently upregulated in gastric cancer and inhibits the extrinsic apoptotic pathway by targeting FAS.
hsa-mir-106a	gastric cancer	up	Diagnostic significance of miR-106a in gastric cancer.
hsa-mir-106a	gastric cancer	up	Prognostic impact of circulating miR-21 in the plasma of patients with gastric carcinoma.
hsa-mir-106a	gastric cancer	up	miR-106a confers cisplatin resistance by regulating PTEN/Akt pathway in gastric cancer cells.
hsa-mir-106a	glioblastoma	down	Decreased miR-106a inhibits glioma cell glucose uptake and proliferation by targeting SLC2A3 in GBM.
hsa-mir-106a	glioma	up	microRNA-106a induces the proliferation and apoptosis of glioma cells through regulating JNK/MAPK pathway.
hsa-mir-106a	glioma	down	MiR-106a inhibits glioma cell growth by targeting E2F1 independent of p53 status.
hsa-mir-106a	non-small cell lung cancer	down	Circulating micro-RNA expression profiles in early stage nonsmall cell lung cancer.
hsa-mir-106a	non-small cell lung cancer	up	miR-106a promotes growth and metastasis of non-small cell lung cancer by targeting PTEN.
hsa-mir-106a	ovarian cancer	up	MicroRNA-106a regulates phosphatase and tensin homologue expression and promotes the proliferation and invasion of ovarian cancer cells.
hsa-mir-106a	ovarian cancer	up	Differential microRNA expression signatures and cell type-specific association with Taxol resistance in ovarian cancer cells.
hsa-mir-106a	renal cell carcinoma	up	Functional analysis of serum microRNAs miR-21 and miR-106a in renal cell carcinoma.
hsa-mir-106a*	follicular lymphoma	down	miR-106a* inhibits the proliferation of esophageal carcinoma cells by targeting CDK2-associated Cullin 1 (CACUL1).
hsa-mir-106a*	renal cell carcinoma	down	miR-106a* inhibits the proliferation of renal carcinoma cells by targeting IRS-2.
hsa-mir-106a-5p	clear cell renal cell cancer	down	Exploring the miRNA-mRNA regulatory network in clear cell renal cell carcinomas by next-generation sequencing expression profiles.
hsa-mir-106a-5p	renal cell carcinoma	down	MiR-106a-5p inhibits the cell migration and invasion of renal cell carcinoma through targeting PAK5.
hsa-mir-106b	basal cell carcinoma	up	Expression of microRNAs in basal cell carcinoma.
hsa-mir-106b	breast cancer	up	MicroRNA-106b targets FUT6 to promote cell migration, invasion, and proliferation in human breast cancer.
hsa-mir-106b	breast cancer	up	MiR-106b and miR-93 regulate cell progression by suppression of PTEN via PI3K/Akt pathway in breast cancer.
hsa-mir-106b	cervical carcinoma	up	MicroRNA-106b is involved in transforming growth factor ?1-induced cell migration by targeting disabled homolog 2 in cervical carcinoma.
hsa-mir-106b	colorectal cancer	up	MicroRNA-106b promotes colorectal cancer cell migration and invasion by directly targeting DLC1.
hsa-mir-106b	endometrial cancer	down	Supernatant versus exosomal urinary microRNAs. Two fractions with different outcomes in gynaecological cancers.
hsa-mir-106b	esophageal squamous cell carcinoma	up	miR-106b promotes cell invasion and metastasis via PTEN mediated EMT in ESCC.
hsa-mir-106b	esophageal squamous cell carcinoma	up	MiR-106b promotes migration and invasion through enhancing EMT via downregulation of Smad 7 in Kazakh's esophageal squamous cell carcinoma.
hsa-mir-106b	esophageal squamous cell carcinoma	up	[Expression of mir-106b in esophageal squamous cell carcinoma].
hsa-mir-106b	gastric cancer	up	Circulating microRNAs in plasma of patients with gastric cancers.
hsa-mir-106b	gastric cancer	up	MicroRNA profiling of human gastric cancer.
hsa-mir-106b	gastric cancer	up	Prognostic impact of circulating miR-21 in the plasma of patients with gastric carcinoma.
hsa-mir-106b	gastric cancer	up	Up-Regulation of miR-21, miR-25, miR-93, and miR-106b in Gastric Cancer
hsa-mir-106b	glioma	up	Down-regulation of miR-106b suppresses the growth of human glioma cells.
hsa-mir-106b	head and neck squamous cell carcinoma	up	Comprehensive MicroRNA profiling for head and neck squamous cell carcinomas.
hsa-mir-106b	hepatocellular carcinoma	up	Over-expression of miR-106b promotes cell migration and metastasis in hepatocellular carcinoma by activating epithelial-mesenchymal transition process.
hsa-mir-106b	hepatocellular carcinoma	up	Upregulation of microRNA-106b is associated with poor prognosis in hepatocellular carcinoma.
hsa-mir-106b	hepatocellular carcinoma	down	Serum exosomal microRNAs as novel biomarkers for hepatocellular carcinoma.
hsa-mir-106b	hepatocellular carcinoma	up	miR-106b promotes cancer progression in hepatitis B virus-associated hepatocellular carcinoma.
hsa-mir-106b	hepatocellular carcinoma	up	MiR-106b regulates the apoptosis and tumorigenesis of hepatocellular carcinoma via targeting Zinc finger and BTB domain-containing protein 7A (Zbtb7a).
hsa-mir-106b	laryngeal carcinoma	up	MiR-106b promotes cell proliferation via targeting RB in laryngeal carcinoma.
hsa-mir-106b	laryngeal carcinoma	up	MicroRNA-106b regulates the tumor suppressor RUNX3 in laryngeal carcinoma cells.
hsa-mir-106b	medulloblastoma	up	miR-106b is overexpressed in medulloblastomas and interacts directly with PTEN.
hsa-mir-106b	non-small cell lung cancer	up	Expression of microRNAs-106b in nonsmall cell lung cancer.
hsa-mir-106b	osteosarcoma	up	The expression and function of miRNA-106 in pediatric osteosarcoma.
hsa-mir-106b	pituitary carcinoma	up	MicroRNA involvement in a metastatic non-functioning pituitary carcinoma.
hsa-mir-106b	renal cell carcinoma	up	MicroRNA-106b functions as an oncogene in renal cell carcinoma by affecting cell proliferation, migration and apoptosis.
hsa-mir-106b	retinoblastoma	up	MicroRNA-106b promotes the proliferation, migration and invasion of retinoblastoma cells by inhibiting the expression of ZBTB4 protein.
hsa-mir-106b	thyroid cancer	down	microRNA-106b-mediated down-regulation of C1orf24 expression induces apoptosis and suppresses invasion of thyroid cancer.
hsa-mir-106b-5p	cervical cancer	up	The role of miR-106p-5p in cervical cancer: from expression to molecular mechanism.
hsa-mir-106b-5p	colorectal cancer	down	miR-106b-5p inhibits the invasion and metastasis of colorectal cancer by targeting CTSA.
hsa-mir-106b-5p	glioma	up	MicroRNA-106b-5p boosts glioma tumorigensis by targeting multiple tumor suppressor genes.
hsa-mir-106b-5p	hepatocellular carcinoma	up	miR-106b-5p promotes stem cell-like properties of hepatocellular carcinoma cells by targeting PTEN via PI3K/Akt pathway.
hsa-mir-106b-5p	non-small cell lung cancer	up	MiR-106b-5p Promotes Proliferation and Inhibits Apoptosis by Regulating BTG3 in Non-Small Cell Lung Cancer.
hsa-mir-106b-5p	renal cell carcinoma	up	miR-106b-5p promotes renal cell carcinoma aggressiveness and stem-cell-like phenotype by activating Wnt/?-catenin signalling.
hsa-mir-107	acute promyelocytic leukemia	down	A restricted signature of miRNAs distinguishes APL blasts from normal promyelocytes.
hsa-mir-107	breast cancer	down	MicroRNA-107 is downregulated and having tumor suppressive effect in breast cancer by negatively regulating BDNF.
hsa-mir-107	breast cancer	down	microRNAs-107 inhibited autophagy, proliferation, and migration of breast cancer cells by targeting HMGB1.
hsa-mir-107	breast cancer	down	MiRNA-107 inhibits proliferation and migration by targeting CDK8 in breast cancer.
hsa-mir-107	esophageal squamous cell carcinoma	down	miR-107 functions as a tumor suppressor in human esophageal squamous cell carcinoma and targets Cdc42.
hsa-mir-107	gastric cancer	down	microRNA-107 inhibits gastric cancer cell proliferation and metastasis by targeting PI3K/AKT pathway.
hsa-mir-107	gastric cancer	up	Upregulation of MicroRNA-107 induces proliferation in human gastric cancer cells by targeting the transcription factor FOXO1.
hsa-mir-107	gastric cancer	up	miR-107 regulates tumor progression by targeting NF1 in gastric cancer.
hsa-mir-107	gastric cancer	up	MicroRNA-107 promotes proliferation of gastric cancer cells by targeting cyclin dependent kinase 8.
hsa-mir-107	gastric cancer	up	Tumor Expression of miR-10b, miR-21, miR-143and miR-145 Is Related to Clinicopathological Features of Gastric Cancer in a Central European Population.
hsa-mir-107	gastric cancer	up	Increased levels of serum and tissue miR-107 in human gastric cancer: Correlation with tumor hypoxia.
hsa-mir-107	gastric cancer	up	MicroRNA-107, an oncogene microRNA that regulates tumour invasion and metastasis by targeting DICER1 in gastric cancer.
hsa-mir-107	gastric cancer	up	miRNA-223 promotes gastric cancer invasion and metastasis by targeting tumor suppressor EPB41L3.
hsa-mir-107	glioblastoma	down	LncRNA LINC00152 promoted glioblastoma progression through targeting the miR-107 expression.
hsa-mir-107	glioma	down	Knockdown of NEAT1 repressed the malignant progression of glioma through sponging miR-107 and inhibiting CDK14.
hsa-mir-107	glioma	down	MicroRNA-107 inhibits glioma cell migration and invasion by modulating Notch2 expression.
hsa-mir-107	glioma	down	Low-expression of microRNA-107 inhibits cell apoptosis in glioma by upregulation of SALL4.
hsa-mir-107	glioma	down	Upregulation of miR-107 Inhibits Glioma Angiogenesis and VEGF Expression.
hsa-mir-107	glioma	down	P53-induced microRNA-107 inhibits proliferation of glioma cells and down-regulates the expression of CDK6 and Notch-2.
hsa-mir-107	head and neck squamous cell carcinoma	down	microRNA-107 functions as a candidate tumor-suppressor gene in head and neck squamous cell carcinoma by downregulation of protein kinase C?
hsa-mir-107	head and neck squamous cell carcinoma	down	Lipid-based nanoparticle delivery of Pre-miR-107 inhibits the tumorigenicity of head and neck squamous cell carcinoma.
hsa-mir-107	hepatocellular carcinoma	down	MiR-107 suppresses proliferation of hepatoma cells through targeting HMGA2 mRNA 3'UTR.
hsa-mir-107	hepatocellular carcinoma	up	[Expression of microRNA-107 in hepatocellular carcinoma and its clinical significance].
hsa-mir-107	hepatocellular carcinoma	up	miR-107 promotes hepatocellular carcinoma cell proliferation by targeting Axin2.
hsa-mir-107	non-small cell lung cancer	down	Clinicopathological and prognostic significance of microRNA-107 in human non small cell lung cancer.
hsa-mir-107	non-small cell lung cancer	down	MicroRNA-107 inhibits tumor growth and metastasis by targeting the BDNF-mediated PI3K/AKT pathway in human non-small lung cancer.
hsa-mir-107	osteosarcoma	down	Inhibitory Effect of MicroRNA-107 on Osteosarcoma Malignancy Through Regulation of Wnt/?-catenin Signaling in Vitro.
hsa-mir-107	osteosarcoma	up	MicroRNA-107 Promotes Proliferation, Migration, and Invasion of Osteosarcoma Cells by Targeting Tropomyosin 1.
hsa-mir-107	pancreatic ductal adenocarcinoma	up	Deregulated expression of miR-107 inhibits metastasis of PDAC through inhibition PI3K/Akt signaling via caveolin-1 and PTEN.
hsa-mir-107	prostate carcinoma	down	Dysregulation of the mitogen granulin in human cancer through the miR-15/107 microRNA gene group.
hsa-mir-10a	acute myeloid leukemia	up	MicroRNA-10a/b are regulators of myeloid differentiation and acute myeloid leukemia.
hsa-mir-10a	breast cancer	down	MicroRNA-10a suppresses breast cancer progression via PI3K/Akt/mTOR pathway.
hsa-mir-10a	breast cancer	down	MicroRNA-10a is reduced in breast cancer and regulated in part through retinoic acid.
hsa-mir-10a	cervical cancer	up	Upregulation of miR-20a and miR-10a expression levels act as potential biomarkers of aggressive progression and poor prognosis in cervical cancer.
hsa-mir-10a	cervical cancer	up	MicroRNA-10a targets CHL1 and promotes cell growth, migration and invasion in human cervical cancer cells.
hsa-mir-10a	chronic myelogenous leukemia	down	Down-regulation of hsa-miR-10a in chronic myeloid leukemia CD34+ cells increases USF2-mediated cell growth.
hsa-mir-10a	colorectal cancer	down	miR-10a suppresses colorectal cancer metastasis by modulating the epithelial-to-mesenchymal transition and anoikis.
hsa-mir-10a	colorectal cancer	up	TUSC7 acts as a tumor suppressor in colorectal cancer.
hsa-mir-10a	diffuse large B-cell lymphoma	down	miR-10a inhibits cell proliferation and promotes cell apoptosis by targeting BCL6 in diffuse large B-cell lymphoma.
hsa-mir-10a	ependymoma	down	Identification of microRNA signature in different pediatric brain tumors.
hsa-mir-10a	esophageal squamous cell carcinoma	down	Tumor-suppressive microRNA-10a inhibits cell proliferation and metastasis by targeting Tiam1 in esophageal squamous cell carcinoma.
hsa-mir-10a	gastric cancer	up	miRNA expression profile in primary gastric cancers and paired lymph node metastases indicates that miR-10a plays a role in metastasis from primary gastric cancer to lymph nodes.
hsa-mir-10a	gastric cancer	down	MicroRNA-10a Is Down-Regulated by DNA Methylation and Functions as a Tumor Suppressor in Gastric Cancer Cells.
hsa-mir-10a	non-small cell lung cancer	up	MiRNA-10a is upregulated in NSCLC and may promote cancer by targeting PTEN.
hsa-mir-10a	pancreatic cancer	up	MicroRNA-10a is overexpressed in human pancreatic cancer and involved in its invasiveness partially via suppression of the HOXA1 gene.
hsa-mir-10a	prostate cancer	down	MiR-10a functions as a tumor suppressor in prostate cancer via targeting KDM4A.
hsa-mir-10a-5p	liver cancer	down	Hsa-miR-10a-5p downregulation in mutant UQCRB-expressing cells promotes the cholesterol biosynthesis pathway.
hsa-mir-10a-5p	renal cell carcinoma	down	Regulation of spindle and kinetochore-associated protein 1 by antitumor miR-10a-5p in renal cell carcinoma.
hsa-mir-10b	acute myeloid leukemia	up	MiR-10b regulates the proliferation and apoptosis of pediatric acute myeloid leukemia through targeting HOXD10.
hsa-mir-10b	acute myeloid leukemia	up	MicroRNA-10a/b are regulators of myeloid differentiation and acute myeloid leukemia.
hsa-mir-10b	bladder cancer	up	MicroRNA-10b promotes migration and invasion through KLF4 and HOXD10 in human bladder cancer.
hsa-mir-10b	breast cancer	down	Analysis of miR-205 and miR-155 expression in the blood of breast cancer patients.
hsa-mir-10b	breast cancer	up	Exosome-mediated transfer of miR-10b promotes cell invasion in breast cancer.
hsa-mir-10b	breast cancer	up	Critical role of miR-10b in transforming growth factor-?1-induced epithelial-mesenchymal transition in breast cancer.
hsa-mir-10b	breast cancer	up	Ablation of miR-10b Suppresses Oncogene-Induced Mammary Tumorigenesis and Metastasis and Reactivates Tumor-Suppressive Pathways.
hsa-mir-10b	breast cancer	up	Enhanced motility and proliferation by miR-10b/FUT8/p-AKT axis in breast cancer cells.
hsa-mir-10b	breast cancer	up	Plasma miR-21, miR-155, miR-10b, and Let-7a as the potential biomarkers for the monitoring of breast cancer patients.
hsa-mir-10b	breast carcinoma	down	Different molecular subtypes of breast invasive ductal carcinoma.
hsa-mir-10b	cervical cancer	down	MicroRNA-10b inhibits proliferation, migration and invasion in cervical cancer cells via direct targeting of insulin-like growth factor-1 receptor.
hsa-mir-10b	colorectal cancer	up	Up-regulation of mir-10b predicate advanced clinicopathological features and liver metastasis in colorectal cancer.
hsa-mir-10b	colorectal cancer	up	Overexpression of miR-10b in colorectal cancer patients: Correlation with TWIST-1 and E-cadherin expression.
hsa-mir-10b	colorectal cancer	up	miR-10b promotes invasion by targeting HOXD10 in colorectal cancer.
hsa-mir-10b	colorectal cancer	up	MicroRNA-10b is upregulated and has an invasive role in colorectal cancer through enhanced Rhoc expression.
hsa-mir-10b	endometrial cancer	up	miR-10b Inhibits Apoptosis and Promotes Proliferation and Invasion of Endometrial Cancer Cells via Targeting HOXB3.
hsa-mir-10b	ependymoma	up	Identification of microRNA signature in different pediatric brain tumors.
hsa-mir-10b	esophageal cancer	up	MicroRNA-10b promotes migration and invasion through KLF4 in human esophageal cancer cell lines.
hsa-mir-10b	gastric cancer	down	DNA methylation downregulated mir-10b acts as a tumor suppressor in gastric cancer.
hsa-mir-10b	gastric cancer	up	Augmented miR-10b expression associated with depressed expression of its target gene KLF4 involved in gastric carcinoma.
hsa-mir-10b	gastric cancer	up	MicroRNA-10b promotes migration and invasion through Hoxd10 in human gastric cancer.
hsa-mir-10b	gastric cancer	up	miR-10b promotes cell invasion through RhoC-AKT signaling pathway by targeting HOXD10 in gastric cancer.
hsa-mir-10b	gastric cancer	up	Tumor Expression of miR-10b, miR-21, miR-143and miR-145 Is Related to Clinicopathological Features of Gastric Cancer in a Central European Population.
hsa-mir-10b	gastric cancer	up	Clinicopathologic significance of miR-10b expression in gastric carcinoma.
hsa-mir-10b	glioblastoma	up	MicroRNA-10b mediates TGF-?1-regulated glioblastoma proliferation, migration and epithelial-mesenchymal transition.
hsa-mir-10b	glioblastoma	up	Oncogenic effects of miR-10b in glioblastoma stem cells.
hsa-mir-10b	glioblastoma	up	Expression of 19 microRNAs in glioblastoma and comparison with other brain neoplasia of grades I-III.
hsa-mir-10b	glioma	up	Neferine inhibits proliferation, migration and invasion of U251 glioma cells by down-regulation of miR-10b.
hsa-mir-10b	glioma	up	MicroRNA-10b induces glioma cell invasion by modulating MMP-14 and uPAR expression via HOXD10.
hsa-mir-10b	hepatocellular carcinoma	up	miR-10b exerts oncogenic activity in human hepatocellular carcinoma cells by targeting expression of CUB and sushi multiple domains 1 (CSMD1).
hsa-mir-10b	hepatocellular carcinoma	up	MicroRNA-10b regulates epithelial-mesenchymal transition by modulating KLF4/KLF11/Smads in hepatocellular carcinoma.
hsa-mir-10b	hepatocellular carcinoma	up	MicroRNA-10b promotes migration and invasion through CADM1 in human hepatocellular carcinoma cells.
hsa-mir-10b	hepatocellular carcinoma	up	miR-10b is overexpressed in hepatocellular carcinoma and promotes cell proliferation, migration and invasion through RhoC, uPAR and MMPs.
hsa-mir-10b	lung cancer	up	microRNA miR-10b inhibition reduces cell proliferation and promotes apoptosis in non-small cell lung cancer (NSCLC) cells.
hsa-mir-10b	malignant melanoma	up	Upregulation of Serum miR-10b Is Associated with Poor Prognosis in Patients with Melanoma.
hsa-mir-10b	malignant melanoma	down	The association between abnormal microRNA-10b expression and cancer risk: a meta-analysis.
hsa-mir-10b	medulloblastoma	up	microRNA-10b Is Overexpressed and Critical for Cell Survival and Proliferation in Medulloblastoma.
hsa-mir-10b	nasopharyngeal carcinoma	up	Study of miR-10b regulatory mechanism for epithelial-mesenchymal transition, invasion and migration in nasopharyngeal carcinoma cells.
hsa-mir-10b	nasopharyngeal carcinoma	up	miR-10b Promotes Migration and Invasion in Nasopharyngeal Carcinoma Cells.
hsa-mir-10b	nasopharyngeal carcinoma	up	Over-expression of miR-10b in NPC patients: correlation with LMP1 and Twist1.
hsa-mir-10b	non-small cell lung cancer	up	microRNA miR-10b inhibition reduces cell proliferation and promotes apoptosis in non-small cell lung cancer (NSCLC) cells.
hsa-mir-10b	non-small cell lung cancer	up	MicroRNA-10b indicates a poor prognosis of non-small cell lung cancer and targets E-cadherin.
hsa-mir-10b	oral cancer	up	Oncogenic function and early detection potential of miRNA-10b in oral cancer as identified by microRNA profiling.
hsa-mir-10b	osteosarcoma	up	miR-10b promotes invasion by targeting KLF4 in osteosarcoma cells.
hsa-mir-10b	pancreatic cancer	up	MicroRNA-10b is overexpressed in pancreatic cancer, promotes its invasiveness, and correlates with a poor prognosis.
hsa-mir-10b	pancreatic cancer	up	MicroRNA-10b is overexpressed in pancreatic cancer.
hsa-mir-10b	pancreatic ductal adenocarcinoma	up	MiRNAs are Unlikely to be Involved in Retinoid Receptor Gene Regulation in Pancreatic Cancer Cells.
hsa-mir-10b	pancreatic ductal adenocarcinoma	up	microRNAs as markers of survival and chemoresistance in pancreatic ductal adenocarcinoma.
hsa-mir-10b	pancreatic ductal adenocarcinoma	up	microRNA-10b enhances pancreatic cancer cell invasion by suppressing TIP30 expression and promoting EGF and TGF-? actions.
hsa-mir-10b	renal clear cell carcinoma	down	MicroRNA-10b Promotes Apoptosis via JNK Pathway in Clear Cell Renal Cell Carcinoma.
hsa-mir-10b*	osteosarcoma	down	Downregulation of miR-10B* is correlated with altered expression of mitotic kinases in osteosarcoma.
hsa-mir-10b-3p	esophageal squamous cell carcinoma	up	Promoter hypomethylation mediated upregulation of MicroRNA-10b-3p targets FOXO3 to promote the progression of esophageal squamous cell carcinoma (ESCC).
hsa-mir-10b-3p	hepatocellular carcinoma	up	Up-regulation of miR-10b-3p promotes the progression of hepatocellular carcinoma cells via targeting CMTM5.
hsa-mir-10b-5p	gastric cancer	up	Six Serum-Based miRNAs as Potential Diagnostic Biomarkers for Gastric Cancer.
hsa-mir-1178	pancreatic cancer	up	[Correlation between miR-1178 expression and clinicopathological significance in human pancreatic cancer].
hsa-mir-1179	breast cancer	down	Increased expression of miR-1179 inhibits breast cancer cell metastasis by modulating Notch signaling pathway and correlates with favorable prognosis.
hsa-mir-1179	colorectal cancer	up	MicroRNA expression profiles in human colorectal cancers with liver metastases.
hsa-mir-1179	esophageal squamous cell carcinoma	up	miR-1179 promotes cell invasion through SLIT2/ROBO1 axis in esophageal squamous cell carcinoma.
hsa-mir-1179	gastric cancer	down	Dysregulation of NCAPG, KNL1, miR-148a-3p, miR-193b-3p, and miR-1179 may contribute to the progression of gastric cancer.
hsa-mir-1179	glioblastoma	down	MicroRNA-1179 inhibits glioblastoma cell proliferation and cell cycle progression via directly targeting E2F transcription factor 5.
hsa-mir-1179	non-small cell lung cancer	down	MicroRNA-1179 suppresses cell growth and invasion by targeting sperm-associated antigen 5-mediated Akt signaling in human non-small cell lung cancer.
hsa-mir-1180	bladder cancer	down	Up-regulation of p21(WAF1/CIP1) by miRNAs and its implications in bladder cancer cells.
hsa-mir-1180	hepatocellular carcinoma	up	MiR-1180 promoted the proliferation of hepatocellular carcinoma cells by repressing TNIP2 expression.
hsa-mir-1180	hepatocellular carcinoma	up	MiR-1180 promotes apoptotic resistance to human hepatocellular carcinoma via activation of NF-?B signaling pathway.
hsa-mir-1180	prostate cancer	down	MicroRNA-1180 is associated with growth and apoptosis in prostate cancer via TNF receptor associated factor 1 expression regulation and nuclear factor-?B signaling pathway activation.
hsa-mir-1181	ovarian cancer	up	Activation of ARK5/miR-1181/HOXA10 axis promotes epithelial-mesenchymal transition in ovarian cancer.
hsa-mir-1181	pancreatic cancer	down	miR-1181 inhibits invasion and proliferation via STAT3 in pancreatic cancer.
hsa-mir-1181	pancreatic cancer	down	MiR-1181 inhibits stem cell-like phenotypes and suppresses SOX2 and STAT3 in human pancreatic cancer.
hsa-mir-1182	ovarian cancer	down	MiR-1182 inhibited metastasis and proliferation of ovarian cancer by targeting hTERT.
hsa-mir-1202	glioma	down	MiR-1202 functions as a tumor suppressor in glioma cells by targeting Rab1A.
hsa-mir-1202	hepatocellular carcinoma	down	MiR-1202 suppresses hepatocellular carcinoma cells migration and invasion by targeting cyclin dependent kinase 14.
hsa-mir-1204	non-small cell lung cancer	up	MicroRNA-1204 promotes cell proliferation by regulating PITX1 in non-small-cell lung cancer.
hsa-mir-1207	nasopharyngeal carcinoma	down	Non-Coding RNA Pvt1 Promotes Cancer Stem Cell-Like Traits in Nasopharyngeal Cancer via Inhibiting miR-1207.
hsa-mir-1207	ovarian cancer	up	MiR-1207 overexpression promotes cancer stem cell-like traits in ovarian cancer by activating the Wnt/?-catenin signaling pathway.
hsa-mir-1207-5p	breast cancer	up	PVT1-derived miR-1207-5p promotes breast cancer cell growth by targeting STAT6.
hsa-mir-1207-5p	colorectal cancer	down	The Role of MicroRNA-1207-5p in Colorectal Cancer.
hsa-mir-1207-5p	gastric cancer	down	miR-1207-5p and miR-1266 suppress gastric cancer growth and invasion by targeting telomerase reverse transcriptase.
hsa-mir-1207-5p	hepatocellular carcinoma	down	MicroRNA-1207-5p inhibits hepatocellular carcinoma cell growth and invasion through the fatty acid synthase-mediated Akt/mTOR signalling pathway.
hsa-mir-1207-5p	lung cancer	down	miR-1207-5p suppresses lung cancer growth and metastasis by targeting CSF1.
hsa-mir-122	acute myeloid leukemia	down	Decreased expression of microRNA-122 is associated with an unfavorable prognosis in childhood acute myeloid leukemia and function analysis indicates a therapeutic potential.
hsa-mir-122	bladder cancer	down	MiR-122 targets VEGFC in bladder cancer to inhibit tumor growth and angiogenesis.
hsa-mir-122	breast cancer	down	MiR-122 Inhibits Cell Proliferation and Tumorigenesis of Breast Cancer by Targeting IGF1R.
hsa-mir-122	breast cancer	down	Breast cancer-specific TRAIL expression mediated by miRNA response elements of let-7 and miR-122.
hsa-mir-122	gallbladder carcinoma	down	miR-122 inhibits cancer cell malignancy by targeting PKM2 in gallbladder carcinoma.
hsa-mir-122	gastric cancer	down	MicroRNA-122 inhibits proliferation and invasion in gastric cancer by targeting CREB1.
hsa-mir-122	gastric cancer	down	Plasma miR-122 and miR-192 as potential novel biomarkers for the early detection of distant metastasis of gastric cancer.
hsa-mir-122	glioma	down	MiR-122 inhibits cell proliferation and induces apoptosis by targeting runt-related transcription factors 2 in human glioma.
hsa-mir-122	glioma	down	Knockdown of SOX2OT inhibits the malignant biological behaviors of glioblastoma stem cells via up-regulating the expression of miR-194-5p and miR-122.
hsa-mir-122	glioma	down	miR-122/Wnt/?-catenin regulatory circuitry sustains glioma progression.
hsa-mir-122	hepatocellular carcinoma	down	Differentially Expressed miRNAs in Hepatocellular Carcinoma Target Genes in the Genetic Information Processing and Metabolism Pathways.
hsa-mir-122	hepatocellular carcinoma	down	miR-122 enhances sensitivity of hepatocellular carcinoma to oxaliplatin via inhibiting MDR1 by targeting Wnt/?-catenin pathway.
hsa-mir-122	hepatocellular carcinoma	down	MicroRNA-122 sensitizes HCC cancer cells to adriamycin and vincristine through modulating expression of MDR and inducing cell cycle arrest.
hsa-mir-122	hepatocellular carcinoma	down	Crosstalk between microRNA-122 and FOX family genes in HepG2 cells.
hsa-mir-122	hepatocellular carcinoma	down	MicroRNA-122 inhibits tumorigenic properties of hepatocellular carcinoma cells and sensitizes these cells to sorafenib.
hsa-mir-122	hepatocellular carcinoma	down	Serum exosomal microRNAs as novel biomarkers for hepatocellular carcinoma.
hsa-mir-122	hepatocellular carcinoma	up	Expression of microRNAs, miR-21, miR-31, miR-122, miR-145, miR-146a, miR-200c, miR-221, miR-222, and miR-223 in patients with hepatocellular carcinoma or intrahepatic cholangiocarcinoma and its progno
hsa-mir-122	hepatocellular carcinoma	down	Hepatitis B virus X protein mediated suppression of miRNA-122 expression enhances hepatoblastoma cell proliferation through cyclin G1-p53 axis.
hsa-mir-122	hepatocellular carcinoma	down	miR-122 affects the viability and apoptosis of hepatocellular carcinoma cells.
hsa-mir-122	hepatocellular carcinoma	down	MicroRNA-122 suppresses cell proliferation and induces cell apoptosis in hepatocellular carcinoma by directly targeting Wnt/?-catenin pathway.
hsa-mir-122	hepatocellular carcinoma	down	miR-122-mediated translational repression of PEG10 and its suppression in human hepatocellular carcinoma.
hsa-mir-122	hepatocellular carcinoma	down	LncRNA HOTAIR epigenetically suppresses miR-122 expression in hepatocellular carcinoma via DNA methylation.
hsa-mir-122	hepatocellular carcinoma	down	microRNA-122 as a regulator of mitochondrial metabolic gene network in hepatocellular carcinoma.
hsa-mir-122	hepatocellular carcinoma	down	MicroRNAs in Hepatobiliary and Pancreatic Cancers.
hsa-mir-122	hepatocellular carcinoma	down	A novel GSK-3 beta-C/EBP alpha-miR-122-insulin-like growth factor 1 receptor regulatory circuitry in human hepatocellular carcinoma.
hsa-mir-122	hepatocellular carcinoma	up	Epigenetic regulation of miR-122 by PPAR? and hepatitis B virus X protein in hepatocellular carcinoma cells.
hsa-mir-122	hepatocellular carcinoma	down	Nuclear miR-122 directly regulates the biogenesis of cell survival oncomiR miR-21 at the posttranscriptional level.
hsa-mir-122	hepatocellular carcinoma	down	MiR-122 inhibits epithelial-mesenchymal transition in hepatocellular carcinoma by targeting Snail1 and Snail2 and suppressing WNT/?-cadherin signaling pathway.
hsa-mir-122	hepatocellular carcinoma	up	Circulating microRNAs, miR-21, miR-122, and miR-223, in patients with hepatocellular carcinoma or chronic hepatitis.
hsa-mir-122	hepatocellular carcinoma	down	miR-122 Regulates Tumorigenesis in Hepatocellular Carcinoma by Targeting AKT3.
hsa-mir-122	liver cancer	down	MicroRNA-122, a tumor suppressor microRNA that regulates intrahepatic metastasis of hepatocellular carcinoma.
hsa-mir-122	osteosarcoma	down	Tumor necrosis factor-related apoptosis-inducing ligand induces cytotoxicity specific to osteosarcoma by microRNA response elements.
hsa-mir-122	pituitary carcinoma	up	MicroRNA expression in ACTH-producing pituitary tumors: up-regulation of microRNA-122 and -493 in pituitary carcinomas.
hsa-mir-122	renal cell carcinoma	up	MiR-122 promotes renal cancer cell proliferation by targeting Sprouty2.
hsa-mir-122	renal clear cell carcinoma	up	miRNA profiling for clear cell renal cell carcinoma: biomarker discovery and identification of potential controls and consequences of miRNA dysregulation.
hsa-mir-122*	hepatocellular carcinoma	down	The liver-specific microRNA-122*, the complementary strand of microRNA-122, acts as a tumor suppressor by modulating the p53/mouse double minute 2 homolog circuitry.
hsa-mir-122-3p	lung cancer	down	MicroRNA-122-3p inhibits tumor cell proliferation and induces apoptosis by targeting Forkhead box O in A549 cells.
hsa-mir-122-5p	gastric cancer	down	MiR-122-5p inhibits cell migration and invasion in gastric cancer by down-regulating DUSP4.
hsa-mir-122-5p	gastric cancer	down	miR-122-5p inhibits tumor cell proliferation and induces apoptosis by targeting MYC in gastric cancer cells.
hsa-mir-122-5p	hepatocellular carcinoma	down	Potential clinical value and putative biological function of miR-122-5p in hepatocellular carcinoma: A comprehensive study using microarray and RNA sequencing data.
hsa-mir-122-5p	hepatocellular carcinoma	down	Knockdown of LncRNA ANRIL suppresses cell proliferation, metastasis, and invasion via regulating miR-122-5p expression in hepatocellular carcinoma.
hsa-mir-122-5p	malignant melanoma	up	[miR-122-5p inhibits the proliferation of melanoma cells by targeting NOP14].
hsa-mir-1225-5p	gastric cancer	down	MicroRNA-1225-5p inhibits proliferation and metastasis of gastric carcinoma through repressing insulin receptor substrate-1 and activation of ?-catenin signaling.
hsa-mir-1228	breast cancer	up	MiR-1228 promotes breast cancer cell growth and metastasis through targeting SCAI protein.
hsa-mir-1228	gastric cancer	down	microRNA-1228(?) impairs the pro-angiogenic activity of gastric cancer cells by targeting macrophage migration inhibitory factor.
hsa-mir-1228	hepatocellular carcinoma	up	miR-1228 promotes the proliferation and metastasis of hepatoma cells through a p53 forward feedback loop.
hsa-mir-1228*	gastric cancer	down	Restoration of miR-1228* expression suppresses epithelial-mesenchymal transition in gastric cancer.
hsa-mir-1229	breast cancer	up	MicroRNA-1229 overexpression promotes cell proliferation and tumorigenicity and activates Wnt/?-catenin signaling in breast cancer.
hsa-mir-1229	colorectal cancer	up	Circulating Exosomal microRNAs as Biomarkers of Colon Cancer.
hsa-mir-122a	gastrointestinal cancer	down	MicroRNA-122a functions as a novel tumor suppressor downstream of adenomatous polyposis coli in gastrointestinal cancers.
hsa-mir-122a	hepatocellular carcinoma	down	Cyclin G1 is a target of miR-122a, a microRNA frequently down-regulated in human hepatocellular carcinoma.
hsa-mir-122a	hepatocellular carcinoma	down	[MicroRNA profiling in patients with hepatocellular carcinoma].
hsa-mir-122a	hepatocellular carcinoma	down	Proteomic identification of microRNA-122a target proteins in hepatocellular carcinoma.
hsa-mir-1231	glioma	down	MicroRNA-1231 exerts a tumor suppressor role through regulating the EGFR/PI3K/AKT axis in glioma.
hsa-mir-1233	renal cell carcinoma	up	MicroRNAs in renal cell carcinoma: diagnostic implications of serum miR-1233 levels.
hsa-mir-1236	bladder cancer	down	Up-regulation of p21(WAF1/CIP1) by miRNAs and its implications in bladder cancer cells.
hsa-mir-1236	hepatocellular carcinoma	down	miR-1236 down-regulates alpha-fetoprotein, thus causing PTEN accumulation, which inhibits the PI3K/Akt pathway and malignant phenotype in hepatoma cells.
hsa-mir-1236	renal cell carcinoma	down	Targeted p21(WAF1/CIP1) activation by miR-1236 inhibits cell proliferation and correlates with favorable survival in renal cell carcinoma.
hsa-mir-1236-3p	gastric cancer	down	Down-regulation of miR-1236-3p is correlated with clinical progression and unfavorable prognosis in gastric cancer.
hsa-mir-1236-3p	gastric cancer	down	miR-1236-3p inhibits invasion and metastasis in gastric cancer by targeting MTA2.
hsa-mir-1236-3p	lung adenocarcinoma	down	miR-1236-3p suppresses the migration and invasion by targeting KLF8 in lung adenocarcinoma A549 cells.
hsa-mir-1238	non-small cell lung cancer	down	miR-1238 inhibits cell proliferation by targeting LHX2 in non-small cell lung cancer.
hsa-mir-124	anaplastic astrocytoma	down	miR-124 and miR-137 inhibit proliferation of glioblastoma multiforme cells and induce differentiation of brain tumor stem cells.
hsa-mir-124	bladder cancer	down	MiR-124 exerts tumor suppressive functions on the cell proliferation, motility and angiogenesis of bladder cancer by fine-tuning UHRF1.
hsa-mir-124	bladder cancer	down	MicroRNA-124 inhibits cell proliferation, invasion and migration by targeting CAV1 in bladder cancer.
hsa-mir-124	breast cancer	down	MicroRNA-124 inhibits cell proliferation and migration by regulating SNAI2 in breast cancer.
hsa-mir-124	breast cancer	down	Global microRNA level regulation of EGFR-driven cell-cycle protein network in breast cancer.
hsa-mir-124	breast cancer	down	MiR-124 targets Slug to regulate epithelial-mesenchymal transition and metastasis of breast cancer.
hsa-mir-124	breast cancer	down	MicroRNA-124 suppresses breast cancer cell growth and motility by targeting CD151.
hsa-mir-124	breast cancer	down	Microrna-124 targets flotillin-1 to regulate proliferation and migration in breast cancer.
hsa-mir-124	breast cancer	down	MicroRNA-124 inhibits cellular proliferation and invasion by targeting Ets-1 in breast cancer.
hsa-mir-124	breast cancer	down	Down-regulated microRNA-124 expression as predictive biomarker and its prognostic significance with clinicopathological features in breast cancer patients.
hsa-mir-124	breast cancer	down	miR-124 suppresses multiple steps of breast cancer metastasis by targeting a cohort of pro-metastatic genes in vitro.
hsa-mir-124	breast cancer	down	miR-124 inhibits cell proliferation in breast cancer through downregulation of CDK4.
hsa-mir-124	cervical cancer	down	Methylation and expression of miRNAs in precancerous lesions and cervical cancer with HPV16 infection.
hsa-mir-124	cervical squamous cell carcinoma	down	Down-regulation of miR-124/-214 in cutaneous squamous cell carcinoma mediates abnormal cell proliferation via the induction of ERK.
hsa-mir-124	colorectal cancer	down	MiR-124 Radiosensitizes Human Colorectal Cancer Cells by Targeting PRRX1.
hsa-mir-124	colorectal cancer	down	MicroRNA-124 (MiR-124) Inhibits Cell Proliferation, Metastasis and Invasion in Colorectal Cancer by Downregulating Rho-Associated Protein Kinase 1(ROCK1).
hsa-mir-124	colorectal cancer	down	miR-124 and miR-506 inhibit colorectal cancer progression by targeting DNMT3B and DNMT1.
hsa-mir-124	colorectal cancer	down	KITENIN-targeting MicroRNA-124 Suppresses Colorectal Cancer Cell Motility and Tumorigenesis.
hsa-mir-124	colorectal cancer	down	Gene module based regulator inference identifying miR-139 as a tumor suppressor in colorectal cancer.
hsa-mir-124	colorectal cancer	down	Downregulation of microRNA-124 is an independent prognostic factor in patients with colorectal cancer.
hsa-mir-124	colorectal cancer	down	MicroRNA-124 inhibits cancer cell growth through PTB1/PKM1/PKM2 feedback cascade in colorectal cancer.
hsa-mir-124	colorectal cancer	down	[miR-124 regulates radiosensitivity of colorectal cancer cells by targeting PRRX1].
hsa-mir-124	colorectal cancer	down	MicroRNA-124 Regulates the Proliferation of Colorectal Cancer Cells by Targeting iASPP.
hsa-mir-124	colorectal cancer	down	Downregulation of rho-associated protein kinase 1 by miR-124 in colorectal cancer.
hsa-mir-124	colorectal cancer	down	MiR-124 Suppresses Growth of Human Colorectal Cancer by Inhibiting STAT3.
hsa-mir-124	colorectal cancer	down	MicroRNA-124 Reduces Pentose Phosphate Pathway and Proliferation by Targeting PRPS1 and RPIA mRNAs in Human Colorectal Cancer Cells.
hsa-mir-124	esophageal cancer	down	Reactivation of epigenetically silenced miR-124 reverses the epithelial-to-mesenchymal transition and inhibits invasion in endometrial cancer cells via the direct repression of IQGAP1 expression.
hsa-mir-124	esophageal cancer	down	STAT3 is involved in miR-124-mediated suppressive effects on esophageal cancer cells.
hsa-mir-124	esophageal cancer	down	MicroRNA-124 inhibits proliferation and metastasis of esophageal cancer via negatively regulating NRP1.
hsa-mir-124	gastric cancer	down	Lentivirus-mediated overexpression of miR-124 suppresses growth and invasion by targeting JAG1 and EZH2 in gastric cancer.
hsa-mir-124	gastric cancer	down	miR-124 inhibits cell proliferation in gastric cancer through down-regulation of SPHK1.
hsa-mir-124	gastric cancer	down	The clinical significance of miR-335, miR-124, miR-218 and miR-484 downregulation in gastric cancer.
hsa-mir-124	gastric cancer	down	[miR-124 suppresses cell proliferation and invasion in gastric carcinoma and its mechanism].
hsa-mir-124	gastric cancer	down	MicroRNA-124 inhibits cell invasion and epithelial-mesenchymal transition by directly repressing Snail2 in gastric cancer.
hsa-mir-124	gastric cancer	down	microRNA-124 inhibits proliferation and induces apoptosis by directly repressing EZH2 in gastric cancer.
hsa-mir-124	gastric cancer	down	miR-124 interacts with the Notch1 signalling pathway and has therapeutic potential against gastric cancer.
hsa-mir-124	gastric cancer	down	In vivo and in vitro effects of microRNA-124 on human gastric cancer by targeting JAG1 through the Notch signaling pathway.
hsa-mir-124	glioblastoma	down	Downregulation of miR-124 promotes the growth and invasiveness of glioblastoma cells involving upregulation of PPP1R13L.
hsa-mir-124	glioblastoma	down	miR-124 Acts as a Tumor Suppressor in Glioblastoma via the Inhibition of Signal Transducer and Activator of Transcription 3.
hsa-mir-124	glioblastoma	down	miR-124 suppresses glioblastoma growth and potentiates chemosensitivity by inhibiting AURKA.
hsa-mir-124	glioblastoma	down	miR-124 suppresses the migration and invasion of glioma cells in?vitro via Capn4.
hsa-mir-124	glioblastoma	down	MiR-124 Functions as a Tumor Suppressor via Targeting hCLOCK1 in Glioblastoma.
hsa-mir-124	glioblastoma	down	miR-124 and miR-137 inhibit proliferation of glioblastoma multiforme cells and induce differentiation of brain tumor stem cells.
hsa-mir-124	glioma	down	microRNA-124 Inhibits Migration and Invasion by Down-Regulating ROCK1 in Glioma.
hsa-mir-124	glioma	down	MiR-124 governs glioma growth and angiogenesis and enhances chemosensitivity by targeting R-Ras and N-Ras.
hsa-mir-124	glioma	down	Downregulation of microRNA-124 predicts poor prognosis in glioma patients.
hsa-mir-124	glioma	down	Inhibition of the Hedgehog signaling pathway suppresses cell proliferation by regulating the Gli2/miR-124/AURKA axis in human glioma cells.
hsa-mir-124	glioma	down	Identification of microRNAs associated with glioma diagnosis and prognosis.
hsa-mir-124	hepatocellular carcinoma	down	MiR-124 suppresses cell proliferation in hepatocellular carcinoma by targeting PIK3CA.
hsa-mir-124	hepatocellular carcinoma	down	MicroRNA-124 suppresses growth of human hepatocellular carcinoma by targeting STAT3.
hsa-mir-124	hepatocellular carcinoma	down	PIK3C2A mRNA functions as a miR-124 sponge to facilitate CD151 expression and enhance malignancy of hepatocellular carcinoma cells.
hsa-mir-124	hepatocellular carcinoma	down	The putative tumour suppressor microRNA-124 modulates hepatocellular carcinoma cell aggressiveness by repressing ROCK2 and EZH2.
hsa-mir-124	hepatocellular carcinoma	down	circHIPK3 regulates cell proliferation and migration by sponging miR-124 and regulating AQP3 expression in hepatocellular carcinoma.
hsa-mir-124	lung adenocarcinoma	down	miR-124 inhibits cell proliferation, migration and invasion by directly targeting SOX9 in lung adenocarcinoma.
hsa-mir-124	lung cancer	down	Circular RNA HIPK3 exerts oncogenic properties through suppression of miR-124 in lung cancer.
hsa-mir-124	malignant melanoma	down	Upregulation of miR-124 by physcion 8-O-?-glucopyranoside inhibits proliferation and invasion of malignant melanoma cells via repressing RLIP76.
hsa-mir-124	malignant melanoma	down	miR-124 inhibits proliferation, migration and invasion of malignant melanoma cells via targeting versican.
hsa-mir-124	medulloblastoma	down	miR-124 is frequently down-regulated in medulloblastoma and is a negative regulator of SLC16A1.
hsa-mir-124	nasopharyngeal carcinoma	down	MALAT1/miR-124/Capn4 axis regulates proliferation, invasion and EMT in nasopharyngeal carcinoma cells.
hsa-mir-124	nasopharyngeal carcinoma	down	miR-124 suppresses proliferation and invasion of nasopharyngeal carcinoma cells through the Wnt/?-catenin signaling pathway by targeting Capn4.
hsa-mir-124	nasopharyngeal carcinoma	down	Long noncoding RNA NEAT1 promotes nasopharyngeal carcinoma progression through regulation of miR-124/NF-?B pathway.
hsa-mir-124	nasopharyngeal carcinoma	down	MiR-124 suppresses tumor growth and metastasis by targeting Foxq1 in nasopharyngeal carcinoma.
hsa-mir-124	neuroblastoma	down	Silencing of miR-124 induces neuroblastoma SK-N-SH cell differentiation, cell cycle arrest and apoptosis through promoting AHR.
hsa-mir-124	non-small cell lung cancer	down	MiR-124 Inhibits Growth and Enhances Radiation-Induced Apoptosis in Non-Small Cell Lung Cancer by Inhibiting STAT3.
hsa-mir-124	non-small cell lung cancer	down	Inhibition of LHX2 by miR-124 suppresses cellular migration and invasion in non-small cell lung cancer.
hsa-mir-124	non-small cell lung cancer	down	miRNA-124 modulates lung carcinoma cell migration and invasion.
hsa-mir-124	non-small cell lung cancer	down	miRNA-124 down-regulates SOX8 expression and suppresses cell proliferation in non-small cell lung cancer.
hsa-mir-124	non-small cell lung cancer	down	MicroRNA-124 suppresses proliferation and glycolysis in non-small cell lung cancer cells by targeting AKT-GLUT1/HKII.
hsa-mir-124	non-small cell lung cancer	down	miRNA-124 down-regulates SOX8 expression and suppresses cell proliferation in non-small cell lung cancer.
hsa-mir-124	non-small cell lung cancer	down	MicroRNA-124 suppresses Slug-mediated lung cancer metastasis.
hsa-mir-124	non-small cell lung cancer	down	Down-regulation of microRNA-124 is correlated with tumor metastasis and poor prognosis in patients with lung cancer.
hsa-mir-124	non-small cell lung cancer	down	MicroRNA-124 suppresses tumor cell proliferation and invasion by targeting CD164 signaling pathway in non-small cell lung cancer.
hsa-mir-124	non-small cell lung cancer	down	MicroRNA-124 Functions as a Tumor Suppressor by Regulating CDH2 and Epithelial-Mesenchymal Transition in Non-Small Cell Lung Cancer.
hsa-mir-124	oral squamous cell carcinoma	down	MicroRNA-124 suppresses oral squamous cell carcinoma motility by targeting ITGB1.
hsa-mir-124	osteosarcoma	down	The tumor suppressor role of miR-124 in osteosarcoma.
hsa-mir-124	osteosarcoma	down	MicroRNA-124 functions as a tumor suppressor and indicates prognosis in human osteosarcoma.
hsa-mir-124	osteosarcoma	down	The tumor suppressor miR-124 inhibits cell proliferation and invasion by targeting B7-H3 in osteosarcoma.
hsa-mir-124	ovarian cancer	down	MiR-124 inhibits the migration and invasion of ovarian cancer cells by targeting SphK1.
hsa-mir-124	pancreatic cancer	down	Methylation-mediated silencing of the miR-124 genes facilitates pancreatic cancer progression and metastasis by targeting Rac1.
hsa-mir-124	pancreatic ductal adenocarcinoma	down	miR-124 Suppresses Pancreatic Ductal Adenocarcinoma Growth by Regulating Monocarboxylate Transporter 1-Mediated Cancer Lactate Metabolism.
hsa-mir-124	pancreatic ductal adenocarcinoma	down	Downregulation of miR-124 predicts poor prognosis in pancreatic ductal adenocarcinoma patients.
hsa-mir-124	prostate cancer	down	MiR-124 suppresses cell motility and adhesion by targeting talin 1 in prostate cancer cells.
hsa-mir-124	renal cell carcinoma	down	Over-expression of mir-124 inhibits MMP-9 expression and decreases invasion of renal cell carcinoma cells.
hsa-mir-124	retinoblastoma	down	miR-124 inhibits proliferation and invasion of human retinoblastoma cells by targeting STAT3.
hsa-mir-124-3p	astrocytoma	down	Reductions in the expression of miR-124-3p, miR-128-1, and miR-221-3p in pediatric astrocytomas are related to high-grade supratentorial, and recurrent tumors in Mexican children.
hsa-mir-124-3p	bladder cancer	down	MicroRNA-124-3p inhibits cell migration and invasion in bladder cancer cells by targeting ROCK1.
hsa-mir-124-3p	bladder cancer	down	MiR-124-3p suppresses bladder cancer by targeting DNA methyltransferase 3B.
hsa-mir-124-3p	breast cancer	down	Decreased miR-124-3p Expression Prompted Breast Cancer Cell Progression Mainly by Targeting Beclin-1.
hsa-mir-124-3p	breast cancer	down	miR-124-3p functions as a tumor suppressor in breast cancer by targeting CBL.
hsa-mir-124-3p	cervical cancer	down	MicroRNA-124-3p inhibits cell growth and metastasis in cervical cancer by targeting IGF2BP1.
hsa-mir-124-3p	gastric cancer	down	miR-124-3p acts as a potential marker and suppresses tumor growth in gastric cancer.
hsa-mir-124-3p	gastric cancer	down	The clinical significance of downregulation of mir-124-3p, mir-146a-5p, mir-155-5p and mir-335-5p in gastric cancer tumorigenesis.
hsa-mir-124-3p	glioma	down	MicroRNA-124-3p represses cell growth and cell motility by targeting EphA2 in glioma.
hsa-mir-124-3p	glioma	down	Amentoflavone induces apoptosis and suppresses glycolysis in glioma cells by targeting miR-124-3p.
hsa-mir-124-3p	glioma	down	MiR-124-3p suppresses glioma aggressiveness via targeting of Fra-2.
hsa-mir-124-3p	hepatocellular carcinoma	down	MicroRNA-124-3p expression and its prospective functional pathways in hepatocellular carcinoma: A quantitative polymerase chain reaction, gene expression omnibus and bioinformatics study.
hsa-mir-124-3p	hepatocellular carcinoma	down	Reduced hsa-miR-124-3p levels are associated with the poor survival of patients with hepatocellular carcinoma.
hsa-mir-124-3p	papillary thyroid carcinoma	up	Circulating microRNA124-3p, microRNA9-3p and microRNA196b-5p may be potential signatures for differential diagnosis of thyroid nodules.
hsa-mir-124-5p	glioma	down	MiR-124-5p inhibits the growth of high-grade gliomas through posttranscriptional regulation of LAMB1.
hsa-mir-1244	lung carcinoma	down	miR-1244/Myocyte Enhancer Factor 2D Regulatory Loop Contributes to the Growth of Lung Carcinoma.
hsa-mir-1246	breast cancer	up	Exosomal MicroRNA MiR-1246 Promotes Cell Proliferation, Invasion and Drug Resistance by Targeting CCNG2 in Breast Cancer.
hsa-mir-1246	breast cancer	up	miRNA-1246 induces pro-inflammatory responses in mesenchymal stem/stromal cells by regulating PKA and PP2A.
hsa-mir-1246	cervical cancer	down	Down-regulation of miR-1246 in cervical cancer tissues and its clinical significance.
hsa-mir-1246	colorectal cancer	up	Circulating Exosomal microRNAs as Biomarkers of Colon Cancer.
hsa-mir-1246	lung cancer	down	MicroRNA-1246 inhibits cell invasion and epithelial mesenchymal transition process by targeting CXCR4 in lung cancer cells.
hsa-mir-1246	lung cancer	up	Extracellular miR-1246 promotes lung cancer cell proliferation and enhances radioresistance by directly targeting DR5.
hsa-mir-1246	non-small cell lung cancer	up	Hsa-miR-1246 and hsa-miR-1290 are associated with stemness and invasiveness of non-small cell lung cancer.
hsa-mir-1246	ovarian cancer	up	Clinical Impact of microRNAs Associated With Cancer Stem Cells as a Prognostic Factor in Ovarian Carcinoma.
hsa-mir-1246	prostate cancer	down	microRNA-1246 Is an Exosomal Biomarker for Aggressive Prostate Cancer.
hsa-mir-1247	bladder cancer	down	Inhibition of miR-1247 on cell proliferation and invasion in bladder cancer through its downstream target of RAB36.
hsa-mir-1247	non-small cell lung cancer	down	Silencing of miR-1247 by DNA methylation promoted non-small-cell lung cancer cell invasion and migration by effects of STMN1.
hsa-mir-1247	pancreatic cancer	down	Epigenetically altered miR-1247 functions as a tumor suppressor in pancreatic cancer.
hsa-mir-1247	pancreatic cancer	down	miR-1247 is Correlated with Prognosis of Pancreatic Cancer and Inhibits Cell Proliferation by Targeting Neuropilins.
hsa-mir-1247	renal cell carcinoma	down	Epigenetically altered miR-1247 functions as a tumor suppressor in pancreatic cancer.
hsa-mir-1247-5p	breast cancer	down	Downregulated miR-1247-5p associates with poor prognosis and facilitates tumor cell growth via DVL1/Wnt/?-catenin signaling in breast cancer.
hsa-mir-1247-5p	hepatocellular carcinoma	down	miR-1247-5p functions as a tumor suppressor in human hepatocellular carcinoma by targeting Wnt3.
hsa-mir-124a	acute lymphoblastic leukemia	down	Epigenetic silencing of the tumor suppressor microRNA Hsa-miR-124a regulates CDK6 expression and confers a poor prognosis in acute lymphoblastic leukemia.
hsa-mir-124a	epithelial ovarian cancer	down	Gain-of-function microRNA screens identify miR-193a regulating proliferation and apoptosis in epithelial ovarian cancer cells.
hsa-mir-124a	glioblastoma	down	miR-124a is frequently down-regulated in glioblastoma and is involved in migration and invasion.
hsa-mir-124a	glioma	down	microRNA-124a suppresses PHF19 over-expression, EZH2 hyper-activation, and aberrant cell proliferation in human glioma.
hsa-mir-124a	glioma	down	miR-124a restoration inhibits glioma cell proliferation and invasion by suppressing IQGAP1 and ?-catenin.
hsa-mir-124a	liver cancer	down	MicroRNA-124a inhibits cell proliferation and migration in liver cancer by regulating interleukin-11.
hsa-mir-124a	mantle cell lymphoma	up	microRNA expression profile and identification of miR-29 as a prognostic marker and pathogenetic factor by targeting CDK6 in mantle cell lymphoma.
hsa-mir-1250	oral squamous cell carcinoma	down	Genomewide Study of Salivary MicroRNAs for Detection of Oral Cancer.
hsa-mir-1253	non-small cell lung cancer	down	MicroRNA-1253 suppresses cell proliferation and invasion of non-small-cell lung carcinoma by targeting WNT5A.
hsa-mir-1254	cervical cancer	down	Decreased expression of miR-1254 is associated with cancer aggressiveness and predicts poor outcome in cervical cancer.
hsa-mir-1254	colorectal cancer	down	MicroRNA-1254 inhibits the migration of colon adenocarcinoma cells by targeting PSMD10.
hsa-mir-1254	lung cancer	up	miR-1254 promotes lung cancer cell proliferation by targeting SFRP1.
hsa-mir-1256	non-small cell lung cancer	down	MiR-1256 suppresses proliferation and migration of non-small cell lung cancer via regulating TCTN1.
hsa-mir-1258	breast cancer	down	MicroRNA-1258 suppresses breast cancer brain metastasis by targeting heparanase.
hsa-mir-1258	breast cancer	down	The expression and clinical significance of microRNA-1258 and heparanase in human breast cancer.
hsa-mir-1258	colorectal cancer	down	Upregulated miR-1258 regulates cell cycle and inhibits cell proliferation by directly targeting E2F8 in CRC.
hsa-mir-1258	hepatocellular carcinoma	down	Loss of miR-1258 contributes to carcinogenesis and progression of liver cancer through targeting CDC28 protein kinase regulatory subunit 1B.
hsa-mir-1258	non-small cell lung cancer	down	MicroRNA-1258 suppresses tumour progression via GRB2/Ras/Erk pathway in non-small-cell lung cancer.
hsa-mir-1259	gastric cancer	up	MicroRNA profiling of human gastric cancer.
hsa-mir-125a	acute myeloid leukemia	up	miR-125b promotes MLL-AF9-driven murine acute myeloid leukemia involving a VEGFA-mediated non-cell-intrinsic mechanism.
hsa-mir-125a	breast cancer	up	MicroRNA-125a influences breast cancer stem cells by targeting leukemia inhibitory factor receptor which regulates the hippo signaling pathway.
hsa-mir-125a	cervical cancer	down	MiR-125a suppresses tumor growth, invasion and metastasis in cervical cancer by targeting STAT3.
hsa-mir-125a	colorectal cancer	down	Hypermethylation-Associated Silencing of miR-125a and miR-125b: A Potential Marker in Colorectal Cancer.
hsa-mir-125a	colorectal cancer	down	Candidate microRNA biomarkers in human colorectal cancer: Systematic review profiling studies and experimental validation.
hsa-mir-125a	esophageal squamous cell carcinoma	up	ZEB1 induced miR-99b/let-7e/miR-125a cluster promotes invasion and metastasis in esophageal squamous cell carcinoma.
hsa-mir-125a	glioblastoma	down	miR-29b and miR-125a regulate podoplanin and suppress invasion in glioblastoma.
hsa-mir-125a	hepatocellular carcinoma	down	Reduced miR-125a levels associated with poor survival of patients with hepatocellular cancer.
hsa-mir-125a	hepatocellular carcinoma	down	Mutual suppression of miR-125a and Lin28b in human hepatocellular carcinoma cells.
hsa-mir-125a	hepatocellular carcinoma	down	The miR-125a/HK2 axis regulates cancer cell energy metabolism reprogramming in hepatocellular carcinoma.
hsa-mir-125a	laryngeal carcinoma	down	Inhibition of HAX-1 by miR-125a reverses cisplatin resistance in laryngeal cancer stem cells.
hsa-mir-125a	laryngeal squamous cell carcinoma	down	miR-125a suppresses viability and glycolysis and induces apoptosis by targeting Hexokinase 2 in laryngeal squamous cell carcinoma.
hsa-mir-125a	osteosarcoma	down	MicroRNA-125a Regulates Cell Proliferation Via Directly Targeting E2F2 in Osteosarcoma.
hsa-mir-125a	ovarian cancer	down	MicroRNAs 125a and 125b inhibit ovarian cancer cells through post-transcriptional inactivation of EIF4EBP1.
hsa-mir-125a	ovarian cancer	down	MiR-125a regulates ovarian cancer proliferation and invasion by repressing GALNT14 expression.
hsa-mir-125a	renal cell carcinoma	down	MicroRNA-125a suppresses cell migration, invasion, and regulates hyaluronic acid synthase 1 expression by targeting signal transducers and activators of transcription 3 in renal cell carcinoma cells.
hsa-mir-125a-3p	acute myeloid leukemia	down	The miR-125a-3p Inhibits TIM-3 Expression in AML Cell Line HL-60 In Vitro.
hsa-mir-125a-3p	gastric cancer	down	Down-regulation of miR-125a-3p in human gastric cancer and its clinicopathological significance.
hsa-mir-125a-3p	non-small cell lung cancer	down	miR-125a-3p targets MTA1 to suppress NSCLC cell proliferation, migration, and invasion.
hsa-mir-125a-3p	non-small cell lung cancer	down	Hsa-miR-125a-3p and hsa-miR-125a-5p are downregulated in non-small cell lung cancer and have inverse effects on invasion and migration of lung cancer cells.
hsa-mir-125a-3p	pancreatic ductal adenocarcinoma	down	miR-125a-3p is responsible for chemosensitivity in PDAC by inhibiting epithelial-mesenchymal transition via Fyn.
hsa-mir-125a-5p	basal cell carcinoma	up	Expression of microRNAs in basal cell carcinoma.
hsa-mir-125a-5p	bladder cancer	down	MiR-125a-5p suppresses bladder cancer progression through targeting FUT4.
hsa-mir-125a-5p	breast cancer	down	Analysis of miR-205 and miR-155 expression in the blood of breast cancer patients.
hsa-mir-125a-5p	colon cancer	down	miR-125a-5p inhibits cell proliferation and induces apoptosis in colon cancer via targeting BCL2, BCL2L12 and MCL1.
hsa-mir-125a-5p	colorectal cancer	down	miR-125a-5p suppresses colorectal cancer progression by targeting VEGFA.
hsa-mir-125a-5p	gastric cancer	down	MicroRNA-125a-5p inhibits invasion and metastasis of gastric cancer cells by targeting BRMS1 expression.
hsa-mir-125a-5p	glioblastoma	down	MiRNA-125a-5p inhibits glioblastoma cell proliferation and promotes cell differentiation by targeting TAZ.
hsa-mir-125a-5p	head and neck squamous cell carcinoma	up	Overexpression of hsa-miR-125a-5p enhances proliferation, migration and invasion of head and neck squamous cell carcinoma cell lines by upregulating C-C chemokine receptor type 7.
hsa-mir-125a-5p	lung adenocarcinoma	down	miR-125a-5p upregulation suppresses the proliferation and induces the cell apoptosis of lung adenocarcinoma by targeting NEDD9.
hsa-mir-125a-5p	lung cancer	down	MicroRNA-125a-5p plays a role as a tumor suppressor in lung carcinoma cells by directly targeting STAT3.
hsa-mir-125a-5p	malignant melanoma	down	Lin28B promotes melanoma growth by mediating a microRNA regulatory circuit.
hsa-mir-125a-5p	non-small cell lung cancer	down	Hsa-miR-125a-3p and hsa-miR-125a-5p are downregulated in non-small cell lung cancer and have inverse effects on invasion and migration of lung cancer cells.
hsa-mir-125a-5p	non-small cell lung cancer	up	Serum miR-125a-5p, miR-145 and miR-146a as diagnostic biomarkers in non-small cell lung cancer.
hsa-mir-125a-5p	non-small cell lung cancer	down	PDGFR-modulated miR-23b cluster and miR-125a-5p suppress lung tumorigenesis by targeting multiple components of KRAS and NF-kB pathways.
hsa-mir-125a-5p	pancreatic ductal adenocarcinoma	up	Effects of miR-125a-5p on Cell Proliferation,Apoptosis and Cell Cycle of Pancreatic Cancer Cells.
hsa-mir-125a-5p	prostate carcinoma	up	MicroRNA-125a-5p regulates cancer cell proliferation and migration through NAIF1 in prostate carcinoma.
hsa-mir-125a-5p	retinoblastoma	down	Suppression of microRNA-125a-5p upregulates the TAZ-EGFR signaling pathway and promotes retinoblastoma proliferation.
hsa-mir-125a-5p	thyroid cancer	down	Down-Regulated miR-125a-5p Promotes the Reprogramming of Glucose Metabolism and Cell Malignancy by Increasing Levels of CD147 in Thyroid Cancer.
hsa-mir-125b	acute myeloid leukemia	up	[miR-125b promotes proliferation of human acute myeloid leukemia cells by targeting Bak1].
hsa-mir-125b	acute myeloid leukemia	down	Overexpression of microRNA-125b inhibits human acute myeloid leukemia cells invasion, proliferation and promotes cells apoptosis by targeting NF-?B signaling pathway.
hsa-mir-125b	acute myeloid leukemia	up	miR-125b promotes MLL-AF9-driven murine acute myeloid leukemia involving a VEGFA-mediated non-cell-intrinsic mechanism.
hsa-mir-125b	anaplastic thyroid carcinoma	down	MiR-125b inhibits anaplastic thyroid cancer cell migration and invasion by targeting PIK3CD.
hsa-mir-125b	bladder cancer	down	MiRNA-125b inhibits proliferation and migration by targeting SphK1 in bladder cancer.
hsa-mir-125b	bladder cancer	down	MicroRNA-125b suppresses the development of bladder cancer by targeting E2F3.
hsa-mir-125b	bladder cancer	down	microRNA-125b inhibits cell migration and invasion by targeting matrix metallopeptidase 13 in bladder cancer.
hsa-mir-125b	breast cancer	up	Serum miR-21 and miR-125b as markers predicting neoadjuvant chemotherapy response and prognosis in stage II/III breast cancer.
hsa-mir-125b	breast cancer	down	MicroRNA-125b induces metastasis by targeting STARD13 in MCF-7 and MDA-MB-231 breast cancer cells.
hsa-mir-125b	breast cancer	down	Differential expression of miR-21, miR-125b and miR-191 in breast cancer tissue.
hsa-mir-125b	breast cancer	down	The role of miR-125b-mitochondria-caspase-3 pathway in doxorubicin resistance and therapy in human breast cancer.
hsa-mir-125b	breast cancer	up	Elevated microRNA-125b levels predict a worse prognosis in HER2-positive breast cancer patients.
hsa-mir-125b	breast cancer	down	MUCIN 1 ONCOPROTEIN EXPRESSION IS SUPPRESSED BY THE miR-125b ONCOMIR.
hsa-mir-125b	breast cancer	down	miR-125b is methylated and functions as a tumor suppressor by regulating the ETS1 proto-oncogene in human invasive breast cancer.
hsa-mir-125b	chronic lymphocytic leukemia	down	The down-regulation of miR-125b in chronic lymphocytic leukemias leads to metabolic adaptation of cells to a transformed state.
hsa-mir-125b	chronic myelogenous leukemia	up	miR-125b regulates cell progression in chronic myeloid leukemia via targeting BAK1.
hsa-mir-125b	colorectal cancer	up	CXCL12/CXCR4 axis induced miR-125b promotes invasion and confers 5-fluorouracil resistance through enhancing autophagy in colorectal cancer.
hsa-mir-125b	colorectal cancer	down	Downregulation of miR-100/miR-125b is associated with lymph node metastasis in early colorectal cancer with submucosal invasion.
hsa-mir-125b	colorectal cancer	up	MicroRNA miR-125b is a prognostic marker in human colorectal cancer.
hsa-mir-125b	colorectal cancer	down	Hypermethylation-Associated Silencing of miR-125a and miR-125b: A Potential Marker in Colorectal Cancer.
hsa-mir-125b	esophageal squamous cell carcinoma	down	MicroRNA-125b inhibits cell proliferation and induces cell apoptosis in esophageal squamous cell carcinoma by targeting BMF.
hsa-mir-125b	follicular cancer	up	MicroRNA expression profiling is a potential diagnostic tool for thyroid cancer.
hsa-mir-125b	gastric cancer	up	miRNA-223 promotes gastric cancer invasion and metastasis by targeting tumor suppressor EPB41L3.
hsa-mir-125b	gastric cancer	down	miR-125b Suppresses Proliferation and Invasion by Targeting MCL1 in Gastric Cancer.
hsa-mir-125b	gastric cancer	up	MiR-125b promotes cell migration and invasion by targeting PPP1CA-Rb signal pathways in gastric cancer, resulting in a poor prognosis.
hsa-mir-125b	gastric cancer	up	MicroRNA-125b promotes invasion and metastasis of gastric cancer by targeting STARD13 and NEU1.
hsa-mir-125b	gastric cancer	down	The functional mechanism of miR-125b in gastric cancer and its effect on the chemosensitivity of cisplatin.
hsa-mir-125b	glioblastoma	down	Myc-associated zinc finger protein (MAZ) is regulated by miR-125b and mediates VEGF-induced angiogenesis in glioblastoma.
hsa-mir-125b	glioblastoma	up	miR-125b promotes cell proliferation by directly targeting Lin28 in glioblastoma stem cells with low expression levels of miR-125b.
hsa-mir-125b	glioma	up	miR-125b Inhibits Connexin43 and Promotes Glioma Growth.
hsa-mir-125b	glioma	down	Serum MicroRNA-125b as a Potential Biomarker for Glioma Diagnosis.
hsa-mir-125b	glioma	up	MiR-125b expression affects the proliferation and apoptosis of human glioma cells by targeting Bmf.
hsa-mir-125b	hepatocellular carcinoma	down	Histone lysine methyltransferase, SUV39H1, promotes HCC progression and is negatively regulated by microRNA-125b.
hsa-mir-125b	hepatocellular carcinoma	down	Overexpression of microRNA-125b sensitizes human hepatocellular carcinoma cells to 5-fluorouracil through inhibition of glycolysis by targeting hexokinase II.
hsa-mir-125b	hepatocellular carcinoma	down	miR-125b suppresses the proliferation of hepatocellular carcinoma cells by targeting Sirtuin7.
hsa-mir-125b	hepatocellular carcinoma	down	Diagnostic and prognostic implications of microRNAs in human hepatocellular carcinoma.
hsa-mir-125b	hepatocellular carcinoma	down	Regulation of placenta growth factor by microRNA-125b in hepatocellular cancer.
hsa-mir-125b	hepatocellular carcinoma	down	MicroRNA-125b promotes apoptosis by regulating the expression of Mcl-1, Bcl-w and IL-6R.
hsa-mir-125b	hepatocellular carcinoma	down	MicroRNA-125b Functions as a Tumor Suppressor in Hepatocellular Carcinoma Cells.
hsa-mir-125b	lung cancer	down	Up-regulation of miR-125b reverses epithelial-mesenchymal transition in paclitaxel-resistant lung cancer cells.
hsa-mir-125b	malignant melanoma	down	MicroRNA miR-125b controls melanoma progression by direct regulation of c-Jun protein expression.
hsa-mir-125b	malignant melanoma	down	miR-125b induces cellular senescence in malignant melanoma.
hsa-mir-125b	malignant melanoma	down	MicroRNA-125b suppresses the epithelial-mesenchymal transition and cell invasion by targeting ITGA9 in melanoma.
hsa-mir-125b	nasopharyngeal carcinoma	up	MiR-125b regulates proliferation and apoptosis of nasopharyngeal carcinoma by targeting A20/NF-?B signaling pathway.
hsa-mir-125b	neuroblastoma	up	MicroRNA-125b is a novel negative regulator of p53.
hsa-mir-125b	non-small cell lung cancer	up	MicroRNA-125b promotes tumor metastasis through targeting tumor protein 53-induced nuclear protein 1 in patients with non-small-cell lung cancer.
hsa-mir-125b	oral squamous cell carcinoma	down	Decreased expression of miR-125b and miR-100 in oral cancer cells contributes to malignancy.
hsa-mir-125b	oral squamous cell carcinoma	up	[Expression and clinical significance of plasma microRNA-125b level in patients with oral squamous cell carcinoma].
hsa-mir-125b	osteosarcoma	down	miR-125b suppresses the proliferation and migration of osteosarcoma cells through down-regulation of STAT3.
hsa-mir-125b	osteosarcoma	down	Upregulation of miR-300 and downregulation of miR-125b act as potential predictor biomarkers in progression, metastasis, and poor prognosis of osteosarcoma.
hsa-mir-125b	osteosarcoma	down	MiR-125b Functions as a Tumor Suppressor and Enhances Chemosensitivity to Cisplatin in Osteosarcoma.
hsa-mir-125b	ovarian cancer	up	A Pilot Study of Circulating MicroRNA-125b as a Diagnostic and Prognostic Biomarker for Epithelial Ovarian Cancer.
hsa-mir-125b	ovarian cancer	down	Roles and Mechanism of miR-199a and miR-125b in Tumor Angiogenesis.
hsa-mir-125b	ovarian cancer	down	Micro-RNAs and ovarian cancer: the state of art and perspectives of clinical research.
hsa-mir-125b	ovarian cancer	down	PPAR? inhibits ovarian cancer cells proliferation through upregulation of miR-125b.
hsa-mir-125b	ovarian cancer	down	MicroRNAs 125a and 125b inhibit ovarian cancer cells through post-transcriptional inactivation of EIF4EBP1.
hsa-mir-125b	ovarian cancer	down	MicroRNA-125b Suppresses Ovarian Cancer Progression via Suppression of the Epithelial-Mesenchymal Transition Pathway by Targeting the SET Protein.
hsa-mir-125b	prostate cancer	down	Dual Action of miR-125b As a Tumor Suppressor and OncomiR-22 Promotes Prostate Cancer Tumorigenesis.
hsa-mir-125b	prostate cancer	up	Widespread deregulation of microRNA expression in human prostate cancer.
hsa-mir-125b	prostate cancer	up	Oncomir miR-125b suppresses p14(ARF) to modulate p53-dependent and p53-independent apoptosis in prostate cancer.
hsa-mir-125b	renal cell carcinoma	up	miR-125b is associated with renal cell carcinoma cell migration, invasion and apoptosis.
hsa-mir-125b	retinoblastoma	up	MicroRNA-125b promotes tumor growth and suppresses apoptosis by targeting DRAM2 in retinoblastoma.
hsa-mir-125b-1-3p	mesenchymal cancer	up	miR-29 Acts as a Decoy in Sarcomas to Protect the Tumor Suppressor A20 mRNA from Degradation by HuR.
hsa-mir-125b-2*	colorectal cancer	up	MicroRNA expression profiles in human colorectal cancers with liver metastases.
hsa-mir-125b-5p	breast cancer	down	miR-125b-5p inhibits breast cancer cell proliferation, migration and invasion by targeting KIAA1522.
hsa-mir-125b-5p	esophageal squamous cell carcinoma	down	miR-125b-5p functions as a tumor suppressor gene partially by regulating HMGA2 in esophageal squamous cell carcinoma.
hsa-mir-125b-5p	laryngeal squamous cell carcinoma	down	MiR-125b-5p suppressed the glycolysis of laryngeal squamous cell carcinoma by down-regulating hexokinase-2.
hsa-mir-126	bladder cancer	down	MicroRNA-126 inhibits invasion in bladder cancer via regulation of ADAM9.
hsa-mir-126	breast cancer	down	Endothelial-specific intron-derived miR-126 is down-regulated in human breast cancer and targets both VEGFA and PIK3R2.
hsa-mir-126	breast cancer	down	miR-126 regulated breast cancer cell invasion by targeting ADAM9.
hsa-mir-126	chronic myelogenous leukemia	up	Bone marrow niche trafficking of miR-126 controls the self-renewal of leukemia stem cells in chronic myelogenous leukemia.
hsa-mir-126	colon cancer	down	miR-126: A novel regulator in colon cancer.
hsa-mir-126	colon cancer	down	MicroRNA-126 inhibits colon cancer cell proliferation and invasion by targeting the chemokine (C-X-C motif) receptor 4 and Ras homolog gene family, member A, signaling pathway.
hsa-mir-126	colon cancer	down	MiR-126 suppresses colon cancer cell proliferation and invasion via inhibiting RhoA/ROCK signaling pathway.
hsa-mir-126	colon cancer	down	Expression of miR-126 suppresses migration and invasion of colon cancer cells by targeting CXCR4.
hsa-mir-126	colon cancer	down	[miR-126 inhibits colon cancer proliferation and invasion through targeting IRS1, SLC7A5 and TOM1 gene].
hsa-mir-126	colorectal cancer	down	MicroRNA-126 functions as a tumor suppressor in colorectal cancer cells by targeting CXCR4 via the AKT and ERK1/2 signaling pathways.
hsa-mir-126	colorectal cancer	down	Low expression of MicroRNA-126 is associated with poor prognosis in colorectal cancer.
hsa-mir-126	colorectal cancer	down	Role of miRNA-210, miRNA-21 and miRNA-126 as diagnostic biomarkers in colorectal carcinoma: impact of HIF-1?-VEGF signaling pathway.
hsa-mir-126	colorectal cancer	down	Serological under expression of microRNA-21, microRNA-34a and microRNA-126 in colorectal cancer.
hsa-mir-126	colorectal cancer	down	Down-regulation of miR-126 expression in colorectal cancer and its clinical significance.
hsa-mir-126	colorectal cancer	down	Epigenetic silencing of miR-126 contributes to tumor invasion and angiogenesis in colorectal cancer.
hsa-mir-126	esophageal cancer	down	MicroRNA-126 inhibits the migration and invasion of endometrial cancer cells by targeting insulin receptor substrate 1.
hsa-mir-126	esophageal cancer	down	Differential expression of miRNAs in esophageal cancer tissue.
hsa-mir-126	esophageal squamous cell carcinoma	down	Insulin receptor substrate-1 and Golgi phosphoprotein 3 are downstream targets of miR?126 in esophageal squamous cell carcinoma.
hsa-mir-126	esophageal squamous cell carcinoma	down	MicroRNA-126 is down-regulated in human esophageal squamous cell carcinoma and inhibits the proliferation and migration in EC109 cell via PI3K/AKT signaling pathway.
hsa-mir-126	gastric cancer	down	Mir-126 inhibits growth of SGC-7901 cells by synergistically targeting the oncogenes PI3KR2 and Crk, and the tumor suppressor PLK2.
hsa-mir-126	gastric cancer	down	Reduced miR-126 expression facilitates angiogenesis of gastric cancer through its regulation on VEGF-A.
hsa-mir-126	gastric cancer	down	ADAM9 functions as a promoter of gastric cancer growth which is negatively and post-transcriptionally regulated by miR-126.
hsa-mir-126	gastric cancer	down	MicroRNA-126 inhibits cell proliferation in gastric cancer by targeting LAT-1.
hsa-mir-126	gastric cancer	down	miR-126: An indicator of poor prognosis and recurrence in histologically lymph node-negative gastric cancer.
hsa-mir-126	gastric cancer	down	Dysregulation of miR-126/Crk protein axis predicts poor prognosis in gastric cancer patients.
hsa-mir-126	gastric cancer	down	Down-regulated serum miR-126 is associated with aggressive progression and poor prognosis of gastric cancer.
hsa-mir-126	gastric cancer	down	miR-126 functions as a tumour suppressor in human gastric cancer.
hsa-mir-126	gastric cancer	up	MicroRNA-126 inhibits SOX2 expression and contributes to gastric carcinogenesis.
hsa-mir-126	gastric cancer	down	MiR-126 functions as a tumor suppressor by targeting SRPK1 in human gastric cancer.
hsa-mir-126	gastric cancer	down	miRNA-223 promotes gastric cancer invasion and metastasis by targeting tumor suppressor EPB41L3.
hsa-mir-126	glioblastoma	down	Down-regulation of MicroRNA-126 in Glioblastoma and its Correlation with Patient Prognosis: A Pilot Study.
hsa-mir-126	glioblastoma	down	MiR-126 Regulates the ERK Pathway via Targeting KRAS to Inhibit the Glioma Cell Proliferation and Invasion.
hsa-mir-126	glioma	down	MicroRNA-126 acts as a tumor suppressor in glioma cells by targeting insulin receptor substrate 1 (IRS-1).
hsa-mir-126	hepatocellular carcinoma	up	Effects of microRNA-126 on cell proliferation, apoptosis and tumor angiogenesis via the down-regulating ERK signaling pathway by targeting EGFL7 in hepatocellular carcinoma.
hsa-mir-126	hepatocellular carcinoma	down	Decreased expression of miR-126 correlates with metastatic recurrence of hepatocellular carcinoma.
hsa-mir-126	hepatocellular carcinoma	down	miR-126 inhibits cell proliferation and induces cell apoptosis of hepatocellular carcinoma cells partially by targeting Sox2.
hsa-mir-126	hepatocellular carcinoma	down	MiR-126 negatively regulates PLK-4 to impact the development of hepatocellular carcinoma via ATR/CHEK1 pathway.
hsa-mir-126	liver cancer	down	Experimental study on the prevention of liver cancer angiogenesis via miR-126.
hsa-mir-126	malignant melanoma	up	Comparative analysis of melanoma deregulated miRNAs in the medaka and Xiphophorus pigment cell cancer models.
hsa-mir-126	malignant mesothelioma	down	MicroRNA-126 Suppresses Mesothelioma Malignancy by Targeting IRS1 and Interfering with Mitochondrial Function.
hsa-mir-126	non-small cell lung cancer	down	Use of Luminex xMAP bead-based suspension array for detecting microRNA in NSCLC tissues and its clinical application.
hsa-mir-126	non-small cell lung cancer	down	Expression of microRNA miR-126 and miR-200c is associated with prognosis in patients with non-small cell lung cancer.
hsa-mir-126	non-small cell lung cancer	down	Diagnostic Value of Serum miR-182, miR-183, miR-210, and miR-126 Levels in Patients with Early-Stage Non-Small Cell Lung Cancer.
hsa-mir-126	non-small cell lung cancer	down	Down-regulation of microRNA-126 and microRNA-133b acts as novel predictor biomarkers in progression and metastasis of non small cell lung cancer.
hsa-mir-126	non-small cell lung cancer	down	miR-126 inhibits non-small cell lung cancer cells proliferation by targeting EGFL7.
hsa-mir-126	non-small cell lung cancer	down	miR-126 enhances the sensitivity of non-small cell lung cancer cells to anticancer agents by targeting vascular endothelial growth factor A.
hsa-mir-126	non-small cell lung cancer	down	MicroRNA-126 inhibits tumor cell growth and its expression level correlates with poor survival in non-small cell lung cancer patients.
hsa-mir-126	oral squamous cell carcinoma	up	Downregulation of miR-126 induces angiogenesis and lymphangiogenesis by activation of VEGF-A in oral cancer.
hsa-mir-126	oral squamous cell carcinoma	down	Suppressive effect of microRNA-126 on oral squamous cell carcinoma in vitro.
hsa-mir-126	osteosarcoma	down	MicroRNA-126 inhibits osteosarcoma cells proliferation by targeting Sirt1.
hsa-mir-126	osteosarcoma	down	miR-126 functions as a tumor suppressor in osteosarcoma by targeting Sox2.
hsa-mir-126	osteosarcoma	down	MicroRNA-126 Inhibits Proliferation, Migration, Invasion, and EMT in Osteosarcoma by Targeting ZEB1.
hsa-mir-126	osteosarcoma	down	Tissue microRNA-126 expression level predicts outcome in human osteosarcoma.
hsa-mir-126	osteosarcoma	down	MicroRNA-126 Overexpression Inhibits Proliferation and Invasion in Osteosarcoma Cells.
hsa-mir-126	ovarian cancer	down	microRNA-126 suppresses PAK4 expression in ovarian cancer SKOV3 cells.
hsa-mir-126	pancreatic adenocarcinoma	down	Simultaneous overexpression of miR-126 and miR-34a induces a superior antitumor efficacy in pancreatic adenocarcinoma.
hsa-mir-126	pancreatic ductal adenocarcinoma	down	MicroRNAs Targeting Oncogenes Are Down-Regulated in Pancreatic Malignant Transformation from Benign Tumors.
hsa-mir-126	papillary thyroid carcinoma	down	miR-126 inhibits papillary thyroid carcinoma growth by targeting LRP6.
hsa-mir-126	prostate cancer	down	MicroRNA-126 inhibits proliferation and metastasis in prostate cancer via regulation of ADAM9.
hsa-mir-126	renal cell carcinoma	down	Low Expression of miR-126 Is a Prognostic Marker for Metastatic Clear Cell Renal Cell Carcinoma.
hsa-mir-126	renal cell carcinoma	down	MicroRNA-126 inhibits tumor cell invasion and metastasis by downregulating ROCK1 in renal cell carcinoma.
hsa-mir-126	small cell lung cancer	down	miR-126 inhibits proliferation of small cell lung cancer cells by targeting SLC7A5.
hsa-mir-126	thyroid cancer	down	Interactive role of miR-126 on VEGF-A and progression of papillary and undifferentiated thyroid carcinoma.
hsa-mir-126*	non-small cell lung cancer	down	Clinical evaluation of microRNA expression profiling in non small cell lung cancer.
hsa-mir-126-3p	non-small cell lung cancer	down	miR-30a-5p together with miR-210-3p as a promising biomarker for non-small cell lung cancer: A preliminary study.
hsa-mir-126-3p	thyroid cancer	down	miR-126-3p Inhibits Thyroid Cancer Cell Growth and Metastasis, and Is Associated with Aggressive Thyroid Cancer.
hsa-mir-126-5p	acute myeloid leukemia	up	Upregulation of microRNA-126-5p is associated with drug resistance to cytarabine and poor prognosis in AML patients.
hsa-mir-126-5p	cervical cancer	down	miR-126-5p Restoration Promotes Cell Apoptosis in Cervical Cancer by Targeting Bcl2l2.
hsa-mir-126-5p	non-small cell lung cancer	down	miR-126-5p targets Malate Dehydrogenase 1 in non-small cell lung carcinomas.
hsa-mir-1260b	hepatocellular carcinoma	up	miR-1260b promotes cell migration and invasion of hepatocellular carcinoma by targeting the regulator of G-protein signaling 22.
hsa-mir-1260b	non-small cell lung cancer	up	MiR-1260b promotes the migration and invasion in non-small cell lung cancer via targeting PTPRK.
hsa-mir-1260b	non-small cell lung cancer	up	Overexpression of miR-1260b in Non-small Cell Lung Cancer is Associated with Lymph Node Metastasis.
hsa-mir-1260b	renal cell carcinoma	up	Genistein downregulates onco-miR-1260b and inhibits Wnt-signalling in renal cancer cells.
hsa-mir-1266	cervical cancer	up	MiR-1266 promotes cell proliferation, migration and invasion in cervical cancer by targeting DAB2IP.
hsa-mir-1266	colorectal cancer	down	Low expression of microRNA-1266 promotes colorectal cancer progression via targeting FTO.
hsa-mir-1266	gastric cancer	down	miR-1207-5p and miR-1266 suppress gastric cancer growth and invasion by targeting telomerase reverse transcriptase.
hsa-mir-1266	papillary thyroid carcinoma	down	MicroRNA-1266 suppresses papillary thyroid carcinoma cell metastasis and growth via targeting FGFR2.
hsa-mir-1266-5p	prostate cancer	down	Downregulation of miR-1266-5P, miR-185-5P and miR-30c-2 in prostatic cancer tissue and cell lines.
hsa-mir-1266-5p	prostate cancer	down	miR-1266-5p and miR-185-5p Promote Cell Apoptosis in Human Prostate Cancer Cell Lines
hsa-mir-1269	hepatocellular carcinoma	up	MicroRNA-1269 promotes proliferation in human hepatocellular carcinoma via downregulation of FOXO1.
hsa-mir-1269	hepatocellular carcinoma	up	Validation of a serum microRNA panel as biomarkers for early diagnosis of hepatocellular carcinoma post-hepatitis C infection in Egyptian patients.
hsa-mir-1269	hepatocellular carcinoma	up	Upregulated MiR-1269 in hepatocellular carcinoma and its clinical significance.
hsa-mir-1269	lung cancer	up	miR-1269 promotes cell survival and proliferation by targeting tp53 and caspase-9 in lung cancer.
hsa-mir-1269a	colorectal cancer	up	miR-1269 promotes metastasis and forms a positive feedback loop with TGF-?.
hsa-mir-1269a	hepatocellular carcinoma	down	A single nucleotide variant in microRNA-1269a promotes the occurrence and process of hepatocellular carcinoma by targeting to oncogenes SPATS2L and LRP6.
hsa-mir-1269a	non-small cell lung cancer	up	MiR-1269a acts as an onco-miRNA in non-small cell lung cancer via down-regulating SOX6.
hsa-mir-1269b	hepatocellular carcinoma	up	HBx-induced MiR-1269b in NF-?B dependent manner upregulates cell division cycle 40 homolog (CDC40) to promote proliferation and migration in hepatoma cells.
hsa-mir-127	breast cancer	down	miR-127 Regulates Cell Proliferation and Senescence by Targeting BCL6.
hsa-mir-127	breast cancer	down	MicroRNA-127 is Downregulated by Tudor-SN Protein and Contributes to Metastasis and Proliferation in Breast Cancer Cell Line MDA-MB-231.
hsa-mir-127	esophageal squamous cell carcinoma	down	MicroRNA-127 is a tumor suppressor in human esophageal squamous cell carcinoma through the regulation of oncogene FMNL3.
hsa-mir-127	gastric cancer	down	The Tumor Suppressor Roles of miR-433 and miR-127 in Gastric Cancer.
hsa-mir-127	hepatocellular carcinoma	down	A Feedback Inhibition between miRNA-127 and TGF?/c-Jun Cascade in HCC Cell Migration via MMP13.
hsa-mir-127	hepatocellular carcinoma	down	MicroRNA-127 Post-Transcriptionally Downregulates Sept7 and Suppresses Cell Growth in Hepatocellular Carcinoma Cells.
hsa-mir-127	lung cancer	up	miR-127 promotes EMT and stem-like traits in lung cancer through a feed-forward regulatory loop.
hsa-mir-127	pancreatic carcinoma	down	MicroRNA-127 is aberrantly downregulated and acted as a functional tumor suppressor in human pancreatic cancer.
hsa-mir-127-3p	colorectal cancer	up	A panel of seven-miRNA signature in plasma as potential biomarker for colorectal cancer diagnosis.
hsa-mir-127-3p	glioblastoma	down	Next Generation Sequencing Analysis of miRNAs: MiR-127-3p Inhibits Glioblastoma Proliferation and Activates TGF-? Signaling by Targeting SKI.
hsa-mir-127-3p	glioblastoma	up	MicroRNA-127-3p promotes glioblastoma cell migration and invasion by targeting the tumor-suppressor gene SEPT7.
hsa-mir-127-3p	osteosarcoma	down	MicroRNA-127-3p inhibits proliferation and invasion by targeting SETD8 in human osteosarcoma cells.
hsa-mir-127-3p	osteosarcoma	down	MicroRNA-199a-3p is downregulated in human osteosarcoma and regulates cell proliferation and migration.
hsa-mir-127-3p	osteosarcoma	down	MiR-127-3p inhibits cell growth and invasiveness by targeting ITGA6 in human osteosarcoma.
hsa-mir-127-5p	hepatocellular carcinoma	down	MiR-127-5p targets the biliverdin reductase B/NF-?B pathway to suppress cell growth in hepatocellular carcinoma cells.
hsa-mir-1270	osteosarcoma	up	MicroRNA-1270 is associated with poor prognosis and its inhibition yielded anticancer mechanisms in human osteosarcoma.
hsa-mir-1271	breast cancer	down	miR-1271 inhibits ER? expression and confers letrozole resistance in breast cancer.
hsa-mir-1271	breast cancer	down	MiR-1271 as a tumor suppressor in breast cancer proliferation and progression via targeting SPIN1.
hsa-mir-1271	colorectal cancer	down	MicroRNA-1271 suppresses the proliferation and invasion of colorectal cancer cells by regulating metadherin/Wnt signaling.
hsa-mir-1271	colorectal cancer	down	Suppression of Capn4 by microRNA-1271 impedes the proliferation and invasion of colorectal cancer cells.
hsa-mir-1271	endometrial cancer	down	Over-expression of miR-1271 inhibits endometrial cancer cells proliferation and induces cell apoptosis by targeting CDK1.
hsa-mir-1271	gastric cancer	down	MiR-1271 Inhibits Cell Proliferation, Invasion and EMT in Gastric Cancer by Targeting FOXQ1.
hsa-mir-1271	gastric cancer	down	miR-1271 Regulates Cisplatin Resistance of Human Gastric Cancer Cell Lines by Targeting IGF1R, IRS1, mTOR, and BCL2.
hsa-mir-1271	hepatocellular carcinoma	down	MicroRNA-1271 functions as a metastasis and epithelial-mesenchymal transition inhibitor in human HCC by targeting the PTP4A1/c-Src axis.
hsa-mir-1271	hepatocellular carcinoma	down	A functional screening identifies five miRNAs controlling glypican-3: Role of miR-1271 down-regulation in hepatocellular carcinoma.
hsa-mir-1271	non-small cell lung cancer	down	Inhibition of the growth of non-small cell lung cancer by miRNA-1271.
hsa-mir-1271	oral squamous cell carcinoma	down	miR-1271 inhibits OSCC cell growth and metastasis by targeting ALK.
hsa-mir-1271	osteosarcoma	up	Expression and role of microRNA-1271 in the pathogenesis of osteosarcoma.
hsa-mir-1271	ovarian cancer	down	MiR-1271 Inhibits Ovarian Cancer Growth by Targeting Cyclin G1.
hsa-mir-1271	pancreatic cancer	down	miR-1271 inhibits migration, invasion and epithelial-mesenchymal transition by targeting ZEB1 and TWIST1 in pancreatic cancer cells.
hsa-mir-1271	pancreatic cancer	down	MiR-1271 negatively regulates AKT/MTOR signaling and promotes apoptosis via targeting PDK1 in pancreatic cancer.
hsa-mir-1271	prostate cancer	down	MiR-1271 Inhibits Cell Growth in Prostate Cancer by Targeting ERG.
hsa-mir-1274a	gastric cancer	up	The role of microRNA-1274a in the tumorigenesis of gastric cancer: accelerating cancer cell proliferation and migration via directly targeting FOXO4.
hsa-mir-1274a	renal clear cell carcinoma	up	Downregulation of microRNA-1274a induces cell apoptosis through regulation of BMPR1B in clear cell renal cell carcinoma.
hsa-mir-1275	nasopharyngeal carcinoma	down	MicroRNA-1275 suppresses cell growth, and retards G1/S transition in human nasopharyngeal carcinoma by down-regulation of HOXB5.
hsa-mir-1275	non-small cell lung cancer	up	MiR-1275 promotes non-small cell lung cancer cell proliferation and metastasis by regulating LZTS3 expression.
hsa-mir-1275	squamous carcinoma	up	MiR-1275 promotes cell migration, invasion and proliferation in squamous cell carcinoma of head and neck via up-regulating IGF-1R and CCR7.
hsa-mir-1277	hepatocellular carcinoma	down	MicroRNA-1277 inhibits proliferation and migration of hepatocellular carcinoma HepG2 cells by targeting and suppressing BMP4 expression and reflects the significant indicative role in hepatocellular c
hsa-mir-128	acute lymphoblastic leukemia	up	Distinctive microRNA signature is associated with the diagnosis and prognosis of acute leukemia.
hsa-mir-128	acute myeloid leukemia	up	Distinctive microRNA signature is associated with the diagnosis and prognosis of acute leukemia.
hsa-mir-128	colorectal cancer	down	MicroRNA-128 suppresses cell growth and metastasis in colorectal carcinoma by targeting IRS1.
hsa-mir-128	colorectal cancer	down	Posttranscriptional regulation of Galectin-3 by miR-128 contributes to colorectal cancer progression.
hsa-mir-128	gastric cancer	down	The SNAIL/miR-128 axis regulated growth, invasion, metastasis, and epithelial-to-mesenchymal transition of gastric cancer.
hsa-mir-128	gastric cancer	down	MicroRNA-27b, microRNA-101 and microRNA-128 inhibit angiogenesis by down-regulating vascular endothelial growth factor C expression in gastric cancers.
hsa-mir-128	glioblastoma	down	Micro-RNA-128 (miRNA-128) down-regulation in glioblastoma targets ARP5 (ANGPTL6), Bmi-1 and E2F-3a, key regulators of brain cell proliferation.
hsa-mir-128	glioblastoma	down	Dysregulation of microRNA-128 expression in WHO grades 2 glioma is associated with glioma-associated epilepsy: Down-regulation of miR-128 induces glioma-associated seizure.
hsa-mir-128	glioblastoma	down	PDGF-B-mediated downregulation of miR-21: new insights into PDGF signaling in glioblastoma.
hsa-mir-128	glioblastoma	down	miR-128 and miR-149 enhance the chemosensitivity of temozolomide by Rap1B-mediated cytoskeletal remodeling in glioblastoma.
hsa-mir-128	glioblastoma	down	MiR-31 and miR-128 regulates poliovirus receptor-related 4 mediated measles virus infectivity in tumors.
hsa-mir-128	glioma	down	Proteomic screening and identification of microRNA-128 targets in glioma cells.
hsa-mir-128	glioma	down	Serum microRNA-128 as a biomarker for diagnosis of glioma.
hsa-mir-128	glioma	down	MicroRNA-128 inhibits glioma cells proliferation by targeting transcription factor E2F3a.
hsa-mir-128	glioma	down	Targeting of the Bmi-1 oncogene/stem cell renewal factor by microRNA-128 inhibits glioma proliferation and self-renewal.
hsa-mir-128	glioma	down	MicroRNA-128 downregulates Bax and induces apoptosis in human embryonic kidney cells.
hsa-mir-128	glioma	down	MiR-128 inhibits tumor growth and angiogenesis by targeting p70S6K1.
hsa-mir-128	head and neck squamous cell carcinoma	down	Functions of MiRNA-128 on the regulation of head and neck squamous cell carcinoma growth and apoptosis.
hsa-mir-128	hepatocellular carcinoma	down	miR-128 modulates hepatocellular carcinoma by inhibition of ITGA2 and ITGA5 expression.
hsa-mir-128	lung cancer	down	MicroRNA-128 promotes apoptosis in lung cancer by directly targeting NIMA-related kinase 2.
hsa-mir-128	meningioma	down	Serum microRNA-128 as a biomarker for diagnosis of glioma.
hsa-mir-128	osteosarcoma	down	MicroRNA-128 inhibits EMT of human osteosarcoma cells by directly targeting integrin ?2.
hsa-mir-128	osteosarcoma	up	MicroRNA-128 promotes proliferation in osteosarcoma cells by downregulating PTEN.
hsa-mir-128	pancreatic cancer	down	miR-128 induces pancreas cancer cell apoptosis by targeting MDM4.
hsa-mir-128	prostate cancer	down	MicroRNA-128 downregulates Bax and induces apoptosis in human embryonic kidney cells.
hsa-mir-128	prostate cancer	down	miRNA-128 suppresses prostate cancer by inhibiting BMI-1 to inhibit tumor-initiating cells.
hsa-mir-128-3p	glioma	down	LncRNA PVT1 Facilitates Tumorigenesis and Progression of Glioma via Regulation of MiR-128-3p/GREM1 Axis and BMP Signaling Pathway.
hsa-mir-128-3p	hepatocellular carcinoma	down	MiR-128-3p overexpression sensitizes hepatocellular carcinoma cells to sorafenib induced apoptosis through regulating DJ-1.
hsa-mir-128-3p	hepatocellular carcinoma	down	miR-128-3p suppresses hepatocellular carcinoma proliferation by regulating PIK3R1 and is correlated with the prognosis of HCC patients.
hsa-mir-128-3p	lung cancer	down	A two-miRNA signature (miR-33a-5p and miR-128-3p) in whole blood as potential biomarker for early diagnosis of lung cancer.
hsa-mir-1280	bladder cancer	down	MicroRNA-1280 Inhibits Invasion and Metastasis by Targeting ROCK1 in Bladder Cancer.
hsa-mir-1280	colorectal cancer	down	tRF/miR-1280 Suppresses Stem Cell-like Cells and Metastasis in Colorectal Cancer.
hsa-mir-1280	malignant melanoma	down	Anti-tumor activity of miR-1280 in melanoma by regulation of Src.
hsa-mir-1280	non-small cell lung cancer	up	Upregulation of MiR-1280 Expression in Non-small Cell Lung Cancer Tissues.
hsa-mir-1283	glioma	down	Overexpression of miR-1283 inhibits cell proliferation and invasion of glioma cells by targeting ATF4.
hsa-mir-1284	breast cancer	down	MiR-1284 inhibits the growth and invasion of breast cancer cells by targeting ZIC2.
hsa-mir-1284	gastric cancer	down	miR-1284 modulates multidrug resistance of gastric cancer cells by targeting EIF4A1.
hsa-mir-1285	renal cell carcinoma	down	Tumor suppressive microRNA-1285 regulates novel molecular targets: Aberrant expression and functional significance in renal cell carcinoma.
hsa-mir-1287	hepatocellular carcinoma	down	Mir-1287 suppresses the proliferation, invasion, and migration in hepatocellular carcinoma by targeting PIK3R3.
hsa-mir-1288	esophageal squamous cell carcinoma	up	Overexpression of microRNA-1288 in oesophageal squamous cell carcinoma.
hsa-mir-128a	hepatocellular carcinoma	up	[miR-128a is up-regulated in hepatocellular carcinoma and promotes tumor cell proliferation by targeting RND3].
hsa-mir-128a	medulloblastoma	down	MicroRNA 128a increases intracellular ROS level by targeting Bmi-1 and inhibits medulloblastoma cancer cell growth by promoting senescence.
hsa-mir-128b	gastric cancer	down	MicroRNA-128b suppresses tumor growth and promotes apoptosis by targeting A2bR in gastric cancer.
hsa-mir-128b	gastric cancer	down	MiR-128b is down-regulated in gastric cancer and negatively regulates tumour cell viability by targeting PDK1/Akt/NF-?B axis.
hsa-mir-129	breast cancer	down	[The down-regulation of miR-129 in breast cancer and its effect on breast cancer migration and motility].
hsa-mir-129	breast cancer	down	MiR-129 blocks estrogen induction of NOTCH signaling activity in breast cancer stem-like cells.
hsa-mir-129	colorectal cancer	down	miR-129 promotes apoptosis and enhances chemosensitivity to 5-fluorouracil in colorectal cancer.
hsa-mir-129	esophageal squamous cell carcinoma	down	LncRNA NEAT1 Regulates Cell Viability and Invasion in Esophageal Squamous Cell Carcinoma through the miR-129/CTBP2 Axis.
hsa-mir-129	glioblastoma	down	Functional profiling of precursor MicroRNAs identifies MicroRNAs essential for glioma proliferation.
hsa-mir-129	glioma	down	LncRNA MALAT1/miR-129 axis promotes glioma tumorigenesis by targeting SOX2.
hsa-mir-129	glioma	down	MiR-129 triggers autophagic flux by regulating a novel Notch-1/ E2F7/Beclin-1 axis to impair the viability of human malignant glioma cells.
hsa-mir-129	hepatocellular carcinoma	down	miR-129 suppresses tumor cell growth and invasion by targeting PAK5 in hepatocellular carcinoma.
hsa-mir-129	non-small cell lung cancer	down	MiR-129 regulates MMP9 to control metastasis of non-small cell lung cancer.
hsa-mir-129	prostate cancer	down	Downregulation of miR-129 in peripheral blood mononuclear cells is a diagnostic and prognostic biomarker in prostate cancer.
hsa-mir-129	prostate cancer	down	MiR-129 inhibits cell proliferation and metastasis by targeting ETS1 via PI3K/AKT/mTOR pathway in prostate cancer.
hsa-mir-129-1-3p	gastric cancer	down	Growth inhibitory effects of three miR-129 family members on gastric cancer.
hsa-mir-129-2-3p	gastric cancer	down	Growth inhibitory effects of three miR-129 family members on gastric cancer.
hsa-mir-129-3p	gastric cancer	down	Epigenetic regulation of miR-34b and miR-129 expression in gastric cancer.
hsa-mir-129-3p	glioblastoma	down	MicroRNA-129-3p suppresses tumor growth by targeting E2F5 in glioblastoma.
hsa-mir-129-3p	renal cell carcinoma	down	miR-129-3p, as a diagnostic and prognostic biomarker for renal cell carcinoma, attenuates cell migration and invasion via downregulating multiple metastasis-related genes.
hsa-mir-129-5p	breast cancer	down	MiR-129-5p is downregulated in breast cancer cells partly due to promoter H3K27m3 modification and regulates epithelial-mesenchymal transition and multi-drug resistance.
hsa-mir-129-5p	breast cancer	down	Down-regulation of miR-129-5p via the Twist1-Snail feedback loop stimulates the epithelial-mesenchymal transition and is associated with poor prognosis in breast cancer.
hsa-mir-129-5p	breast cancer	down	miR-129-5p suppresses breast cancer proliferation by targeting CBX4.
hsa-mir-129-5p	breast cancer	down	microRNA-129-5p suppresses Adriamycin resistance in breast cancer by targeting SOX2.
hsa-mir-129-5p	cervical cancer	down	Upregulation of microRNA-129-5p inhibits cell invasion, migration and tumor angiogenesis by inhibiting ZIC2 via downregulation of the Hedgehog signaling pathway in cervical cancer.
hsa-mir-129-5p	chondrosarcoma	down	MiR-129-5p Inhibits Proliferation and Invasion of Chondrosarcoma Cells by Regulating SOX4/Wnt/?-Catenin Signaling Pathway.
hsa-mir-129-5p	colon cancer	down	LncRNA MALAT1 induces colon cancer development by regulating miR-129-5p/HMGB1 axis.
hsa-mir-129-5p	gastric cancer	down	Growth inhibitory effects of three miR-129 family members on gastric cancer.
hsa-mir-129-5p	gastric cancer	down	MiR-129-5p functions as a tumor suppressor in gastric cancer progression through targeting ADAM9.
hsa-mir-129-5p	gastric cancer	down	lncRNA-AC130710 targeting by miR-129-5p is upregulated in gastric cancer and associates with poor prognosis.
hsa-mir-129-5p	gastric cancer	down	MiR-129-5p influences the progression of gastric cancer cells through interacting with SPOCK1.
hsa-mir-129-5p	gastric cancer	down	MiR-129-5p suppresses gastric cancer cell invasion and proliferation by inhibiting COL1A1.
hsa-mir-129-5p	glioblastoma	down	Potential mechanisms of microRNA-129-5p in inhibiting cell processes including viability, proliferation, migration and invasiveness of glioblastoma cells U87 through targeting FNDC3B.
hsa-mir-129-5p	glioma	down	MiR-129-5p inhibits glioma cell progression in vitro and in vivo by targeting TGIF2.
hsa-mir-129-5p	glioma	down	MicroRNA-129-5p inhibits human glioma cell proliferation and induces cell cycle arrest by directly targeting DNMT3A.
hsa-mir-129-5p	hepatocellular carcinoma	down	MicroRNA-129-5p inhibits hepatocellular carcinoma cell metastasis and invasion via targeting ETS1.
hsa-mir-129-5p	laryngeal squamous cell carcinoma	down	Down-Regulation of miR-129-5p Inhibits Growth and Induces Apoptosis in Laryngeal Squamous Cell Carcinoma by Targeting APC.
hsa-mir-129-5p	lung cancer	down	miRNA-129-5p suppresses cell proliferation and invasion in lung cancer by targeting microspherule protein 1, E-cadherin and vimentin.
hsa-mir-129-5p	malignant melanoma	down	Long Noncoding RNA Taurine-Upregulated Gene1 (TUG1) Promotes Tumor Growth and Metastasis Through TUG1/Mir-129-5p/Astrocyte-Elevated Gene-1 (AEG-1) Axis in Malignant Melanoma.
hsa-mir-129-5p	medullary thyroid carcinoma	down	MiR-129-5p is down-regulated and involved in the growth, apoptosis and migration of medullary thyroid carcinoma cells through targeting RET.
hsa-mir-129-5p	non-small cell lung cancer	down	MiR-129-5p inhibits non-small cell lung cancer cell stemness and chemoresistance through targeting DLK1.
hsa-mir-129-5p	osteosarcoma	down	MicroRNA-129-5p suppresses cell proliferation, migration and invasion via targeting ROCK1 in osteosarcoma.
hsa-mir-129-5p	ovarian cancer	down	A novel role for microRNA-129-5p in inhibiting ovarian cancer cell proliferation and survival via direct suppression of transcriptional co-activators YAP and TAZ.
hsa-mir-1290	colon cancer	up	Up-regulation of microRNA-1290 impairs cytokinesis and affects the reprogramming of colon cancer cells.
hsa-mir-1290	esophageal squamous cell carcinoma	up	MiR-1290 promotes cancer progression by targeting nuclear factor I/X(NFIX) in esophageal squamous cell carcinoma (ESCC).
hsa-mir-1290	esophageal squamous cell carcinoma	up	MicroRNA-1290 promotes esophageal squamous cell carcinoma cell proliferation and metastasis.
hsa-mir-1290	esophageal squamous cell carcinoma	up	Prognostic value of combined and individual expression of microRNA-1290 and its target gene nuclear factor I/X in human esophageal squamous cell carcinoma.
hsa-mir-1290	gastric cancer	up	sMicroRNA-1290 inhibits cells proliferation and migration by targeting FOXA1 in gastric cancer cells.
hsa-mir-1290	lung adenocarcinoma	up	miR-1290 promotes lung adenocarcinoma cell proliferation and invasion by targeting SOCS4.
hsa-mir-1290	non-small cell lung cancer	down	Overexpression of miR-1290 contributes to cell proliferation and invasion of non small cell lung cancer by targeting interferon regulatory factor 2.
hsa-mir-1290	non-small cell lung cancer	up	Hsa-miR-1246 and hsa-miR-1290 are associated with stemness and invasiveness of non-small cell lung cancer.
hsa-mir-1290	non-small cell lung cancer	up	miR-1290 is a potential prognostic biomarker in non-small cell lung cancer.
hsa-mir-1290	pancreatic ductal adenocarcinoma	up	miRNA-1290 Promotes Aggressiveness in Pancreatic Ductal Adenocarcinoma by Targeting IKK1.
hsa-mir-1290	renal clear cell carcinoma	up	microRNA-210-3p depletion by CRISPR/Cas9 promoted tumorigenesis through revival of TWIST1 in renal cell carcinoma.
hsa-mir-1291	pancreatic cancer	down	Bioengineered miRNA-1291 prodrug therapy in pancreatic cancer cells and patient-derived xenograft mouse models.
hsa-mir-1291	renal cell carcinoma	down	Tumor-suppressive microRNA-1291 directly regulates glucose transporter 1 (GLUT1) in renal cell carcinoma.
hsa-mir-1292-5p	gastric cancer	down	MicroRNA-1292-5p inhibits cell growth, migration and invasion of gastric carcinoma by targeting DEK.
hsa-mir-1294	esophageal squamous cell carcinoma	down	Down-Regulation of MiR-1294 is Related to Dismal Prognosis of Patients with Esophageal Squamous Cell Carcinoma through Elevating C-MYC Expression.
hsa-mir-1294	gastric cancer	down	Expression of miR-1294 is downregulated and predicts a poor prognosis in gastric cancer.
hsa-mir-1294	glioma	down	MicroRNA-1294 inhibits the proliferation and enhances the chemosensitivity of glioma to temozolomide via the direct targeting of TPX2.
hsa-mir-1294	oral squamous cell carcinoma	down	MicroRNA-1294 inhibited oral squamous cell carcinoma growth by targeting c-Myc.
hsa-mir-1295b-3p	colorectal cancer	down	Decreased expression of fecal miR-4478 and miR-1295b-3p in early-stage colorectal cancer.
hsa-mir-1296	colorectal cancer	up	MicroRNA-1296 Facilitates Proliferation, Migration And Invasion Of Colorectal Cancer Cells By Targeting SFPQ.
hsa-mir-1296	hepatocellular carcinoma	down	MicroRNA-1296 inhibits metastasis and epithelial-mesenchymal transition of hepatocellular carcinoma by targeting SRPK1-mediated PI3K/AKT pathway.
hsa-mir-1296	prostate cancer	down	Regulation of minichromosome maintenance gene family by microRNA-1296 and genistein in prostate cancer.
hsa-mir-1296-5p	breast cancer	down	miR-1296-5p decreases ERBB2 expression to inhibit the cell proliferation in ERBB2-positive breast cancer.
hsa-mir-1296-5p	gastric cancer	down	The tumor-suppressive function of miR-1296-5p by targeting EGFR and CDK6 in gastric cancer.
hsa-mir-1296-5p	gastric cancer	down	miR 1296-5p Inhibits the Migration and Invasion of Gastric Cancer Cells by Repressing ERBB2 Expression.
hsa-mir-1297	cervical cancer	down	MicroRNA-1297 contributes to the progression of human cervical carcinoma through PTEN.
hsa-mir-1297	cervical cancer	down	MicroRNA-1297 inhibits metastasis and epithelial-mesenchymal transition by targeting AEG-1 in cervical cancer.
hsa-mir-1297	gastric cancer	down	Downregulation of MiR-1297 predicts poor prognosis and enhances gastric cancer cell growth by targeting CREB1.
hsa-mir-1297	glioma	down	Involvement of microRNA-1297, a new regulator of HMGA1, in the regulation of glioma cell growth in vivo and in vitro.
hsa-mir-1297	liver cancer	up	miR-1297 promotes cell proliferation by inhibiting RB1 in liver cancer.
hsa-mir-1297	lung adenocarcinoma	down	miR-511 and miR-1297 inhibit human lung adenocarcinoma cell proliferation by targeting oncogene TRIB2.
hsa-mir-1297	oral squamous cell carcinoma	down	microRNA-1297 involves in the progression of oral squamous cell carcinoma through PTEN.
hsa-mir-1297	pancreatic adenocarcinoma	down	MiR-1297 suppresses pancreatic cancer cell proliferation and metastasis by targeting MTDH.
hsa-mir-1297	pancreatic cancer	down	MiR-1297 suppresses pancreatic cancer cell proliferation and metastasis by targeting MTDH.
hsa-mir-1297	prostate cancer	down	MicroRNA-1297 inhibits prostate cancer cell proliferation and invasion by targeting the AEG-1/Wnt signaling pathway.
hsa-mir-1298	gastric cancer	down	MiR-1298 expression correlates with prognosis and inhibits cell proliferation and invasion of gastric cancer.
hsa-mir-1299	hepatocellular carcinoma	down	miR-1299 suppresses cell proliferation of hepatocellular carcinoma (HCC) by targeting CDK6.
hsa-mir-1301	glioma	down	Association between downexpression of miR-1301 and poor prognosis in patients with glioma.
hsa-mir-1301	hepatocellular carcinoma	down	miR-1301 inhibits hepatocellular carcinoma cell migration, invasion, and angiogenesis by decreasing Wnt/?-catenin signaling through targeting BCL9.
hsa-mir-1301	liver cancer	up	Identification of miRNAs that specifically target tumor suppressive KLF6-FL rather than oncogenic KLF6-SV1 isoform.
hsa-mir-1301	osteosarcoma	down	MicroRNA-1301 inhibits migration and invasion of osteosarcoma cells by targeting BCL9.
hsa-mir-1301	prostate cancer	up	miR-1301 promotes prostate cancer proliferation through directly targeting PPP2R2C.
hsa-mir-1301-3p	breast cancer	down	MiR-1301-3p inhibits human breast cancer cell proliferation by regulating cell cycle progression and apoptosis through directly targeting ICT1.
hsa-mir-1301-3p	prostate cancer	up	miR-1301-3p promotes prostate cancer stem cell expansion by targeting SFRP1 and GSK3?.
hsa-mir-1303	gastric cancer	up	miR-1303 Targets Claudin-18 Gene to Modulate Proliferation and Invasion of Gastric Cancer Cells.
hsa-mir-1303	neuroblastoma	up	miR-1303 promotes the proliferation of neuroblastoma cell SH-SY5Y by targeting GSK3? and SFRP1.
hsa-mir-1304	non-small cell lung cancer	down	MicroRNA-1304 suppresses human non-small cell lung cancer cell growth in vitro by targeting heme oxygenase-1.
hsa-mir-1307	colorectal cancer	down	The polymorphic terminal-loop of pre-miR-1307 binding with MBNL1 contributes to colorectal carcinogenesis via interference with Dicer1 recruitment.
hsa-mir-1307	prostate cancer	up	miR-1307 promotes the proliferation of prostate cancer by targeting FOXO3A.
hsa-mir-130a	basal cell carcinoma	up	Expression of microRNAs in basal cell carcinoma.
hsa-mir-130a	breast cancer	down	MicroRNA-130a inhibits cell proliferation, invasion and migration in human breast cancer by targeting the RAB5A.
hsa-mir-130a	breast cancer	down	microRNA-130a suppresses breast cancer cell migration and invasion by targeting FOSL1 and upregulating ZO-1.
hsa-mir-130a	chronic myelogenous leukemia	down	Functional studies of miR-130a on the inhibitory pathways of apoptosis in patients with chronic myeloid leukemia.
hsa-mir-130a	colorectal cancer	up	MicroRNA-130a is upregulated in colorectal cancer and promotes cell growth and motility by directly targeting forkhead box F2.
hsa-mir-130a	endometrial cancer	down	Mutant p53 gain-of-function induces epithelial-mesenchymal transition through modulation of the miR-130b-ZEB1 axis.
hsa-mir-130a	esophageal cancer	up	Differential expression of miRNAs in esophageal cancer tissue.
hsa-mir-130a	gastric cancer	up	Targeting of RUNX3 by miR-130a and miR-495 cooperatively increases cell proliferation and tumor angiogenesis in gastric cancer cells.
hsa-mir-130a	gastric cancer	up	Onco-miR-130 promotes cell proliferation and migration by targeting TGF?R2 in gastric cancer.
hsa-mir-130a	glioma	down	Downregulation of miR-130a promotes cell growth and epithelial to mesenchymal transition by activating HMGB2 in glioma.
hsa-mir-130a	hepatocellular carcinoma	up	Upregulated miR-130a increases drug resistance by regulating RUNX3 and Wnt signaling in cisplatin-treated HCC cell.
hsa-mir-130a	hepatocellular carcinoma	down	Differentially Expressed miRNAs in Hepatocellular Carcinoma Target Genes in the Genetic Information Processing and Metabolism Pathways.
hsa-mir-130a	hepatocellular carcinoma	down	MicroRNA-130a is down-regulated in hepatocellular carcinoma and associates with poor prognosis.
hsa-mir-130a	hepatocellular carcinoma	down	Identifying microRNA panels specifically associated with hepatocellular carcinoma and its different etiologies.
hsa-mir-130a	non-small cell lung cancer	down	MiR-130 exerts tumor suppressive function on the tumorigenesis of human non-small cell lung cancer by targeting PTEN.
hsa-mir-130a	osteosarcoma	up	MicroRNA-130a promotes the metastasis and epithelial-mesenchymal transition of osteosarcoma by targeting PTEN.
hsa-mir-130a	prostate cancer	down	Epigenetic Disruption of miR-130a Promotes Prostate Cancer By Targeting SEC23B and DEPDC1.
hsa-mir-130a	serous ovarian cancer	up	miR-130a upregulates mTOR pathway by targeting TSC1 and is transactivated by NF-?B in high-grade serous ovarian carcinoma.
hsa-mir-130a-3p	breast cancer	down	MiR-130a-3p inhibits migration and invasion by regulating RAB5B in human breast cancer stem cell-like cells.
hsa-mir-130a-3p	gastric cancer	down	MicroRNA-130a-3p suppresses cell migration and invasion by inhibition of TBL1XR1-mediated EMT in human gastric carcinoma.
hsa-mir-130a-3p	nasopharyngeal carcinoma	down	MicroRNA-130a-3p suppresses cell viability, proliferation and invasion in nasopharyngeal carcinoma by inhibiting CXCL12.
hsa-mir-130a-5p	gastric cancer	down	miR-23b-3p and miR-130a-5p affect cell growth, migration and invasion by targeting CB1R via the Wnt/?-catenin signaling pathway in gastric carcinoma.
hsa-mir-130b	bladder cancer	up	miR-130b promotes bladder cancer cell proliferation, migration and invasion by targeting VGLL4.
hsa-mir-130b	colorectal cancer	up	MicroRNA-130b Promotes Tumor Development and Is Associated with Poor Prognosis in Colorectal Cancer.
hsa-mir-130b	colorectal cancer	up	MicroRNA-130b Promotes Tumor Development and Is Associated with Poor Prognosis in Colorectal Cancer.
hsa-mir-130b	colorectal cancer	down	Microrna 130b Suppresses Migration and Invasion of Colorectal Cancer Cells through Downregulation of Integrin ?1.
hsa-mir-130b	endometrial cancer	down	Mutant p53 gain-of-function induces epithelial-mesenchymal transition through modulation of the miR-130b-ZEB1 axis.
hsa-mir-130b	esophageal squamous cell carcinoma	up	MiR-130b plays an oncogenic role by repressing PTEN expression in esophageal squamous cell carcinoma cells.
hsa-mir-130b	gastric cancer	up	Onco-miR-130 promotes cell proliferation and migration by targeting TGF?R2 in gastric cancer.
hsa-mir-130b	glioblastoma	up	Upregulation of miR-130b enhances stem cell-like phenotype in glioblastoma by inactivating the Hippo signaling pathway.
hsa-mir-130b	glioma	up	miR-130b regulates the proliferation, invasion and apoptosis of glioma cells via targeting of CYLD.
hsa-mir-130b	glioma	up	Suppression of microRNA-130b inhibits glioma cell proliferation and invasion, and induces apoptosis by PTEN/AKT signaling.
hsa-mir-130b	glioma	up	MicroRNA-130b promotes cell migration and invasion by targeting peroxisome proliferator-activated receptor gamma in human glioma.
hsa-mir-130b	glioma	up	MicroRNA-130b promotes cell migration and invasion by inhibiting peroxisome proliferator-activated receptor-? in human glioma.
hsa-mir-130b	glioma	up	MicroRNA-130b promotes cell proliferation and invasion by inhibiting peroxisome proliferator-activated receptor-? in human glioma cells.
hsa-mir-130b	hepatocellular carcinoma	down	Repression of microRNA-130b by thyroid hormone enhances cell motility.
hsa-mir-130b	hepatocellular carcinoma	up	Identification of differentially expressed microRNAs in human hepatocellular adenoma associated with type I glycogen storage disease: a potential utility as biomarkers.
hsa-mir-130b	hepatocellular carcinoma	up	High expression of microRNA-130b correlates with poor prognosis of patients with hepatocellular carcinoma.
hsa-mir-130b	hepatocellular carcinoma	up	MicroRNA-130b promotes proliferation and EMT-induced metastasis via PTEN/p-AKT/HIF-1? signaling.
hsa-mir-130b	lung cancer	up	MicroRNA-130b promotes lung cancer progression via PPAR?/VEGF-A/BCL-2-mediated suppression of apoptosis.
hsa-mir-130b	neuroblastoma	up	MicroRNA-130b promotes cell migration and invasion by targeting peroxisome proliferator-activated receptor gamma in human glioma.
hsa-mir-130b	non-small cell lung cancer	up	An alternative microRNA-mediated post-transcriptional regulation of GADD45A by p53 in human non-small-cell lung cancer cells.
hsa-mir-130b	non-small cell lung cancer	down	MiR-130 exerts tumor suppressive function on the tumorigenesis of human non-small cell lung cancer by targeting PTEN.
hsa-mir-130b	osteosarcoma	up	miR-130b targets NKD2 and regulates the Wnt signaling to promote proliferation and inhibit apoptosis in osteosarcoma cells.
hsa-mir-130b	osteosarcoma	down	Restoration of microRNA-130b expression suppresses osteosarcoma cell malignant behaviorin vitro.
hsa-mir-130b	ovarian cancer	down	Epigenetic silencing of miR-130b in ovarian cancer promotes the development of multidrug resistance by targeting colony-stimulating factor 1.
hsa-mir-130b	papillary thyroid carcinoma	down	MicroRNA signature distinguishes the degree of aggressiveness of papillary thyroid carcinoma.
hsa-mir-130b	prostate cancer	down	MiR-130b suppresses prostate cancer metastasis through down-regulation of MMP2.
hsa-mir-130b	prostate cancer	down	Downregulation of miR-130b~301b cluster is mediated by aberrant promoter methylation and impairs cellular senescence in prostate cancer.
hsa-mir-130b*	gastric cancer	up	MicroRNA profiling of human gastric cancer.
hsa-mir-130b-3p	bladder cancer	up	Genome-Wide Screen of miRNAs and Targeting mRNAs Reveals the Negatively Regulatory Effect of miR-130b-3p on PTEN by PI3K and Integrin ?1 Signaling Pathways in Bladder Carcinoma.
hsa-mir-130b-3p	breast carcinoma	down	miR-130b-3p inhibits cell invasion and migration by targeting the Notch ligand Delta-like 1 in breast carcinoma.
hsa-mir-132	breast cancer	down	MicroRNA-132 suppresses cell proliferation in human breast cancer by directly targeting FOXA1.
hsa-mir-132	breast cancer	down	MiR-132 prohibits proliferation, invasion, migration, and metastasis in breast cancer by targeting HN1.
hsa-mir-132	breast cancer	down	Aberrant Expression of Breast Development-Related MicroRNAs, miR-22, miR-132, and miR-212, in Breast Tumor Tissues.
hsa-mir-132	colorectal cancer	down	Down-Regulation of microRNA-132 is Associated with Poor Prognosis of Colorectal Cancer.
hsa-mir-132	colorectal cancer	down	Downregulation of microRNA-132 by DNA hypermethylation is associated with cell invasion in colorectal cancer.
hsa-mir-132	colorectal cancer	down	miR-132 inhibits colorectal cancer invasion and metastasis via directly targeting ZEB2.
hsa-mir-132	gastric cancer	up	miR-132 upregulation promotes gastric cancer cell growth through suppression of FoxO1 translation.
hsa-mir-132	gastric cancer	up	Upregulation of microRNA-132 in gastric cancer promotes cell proliferation via retinoblastoma 1 targeting.
hsa-mir-132	glioma	up	Upregulation of miR-132 expression in glioma and its clinical significance.
hsa-mir-132	glioma	down	miR-132 weakens proliferation and invasion of glioma cells via the inhibition of Gli1.
hsa-mir-132	glioma	down	Knockdown of long non-coding RNA NEAT1 inhibits glioma cell migration and invasion via modulation of SOX2 targeted by miR-132.
hsa-mir-132	hepatocellular carcinoma	down	Diagnostic and prognostic potential of serum miR-132/212 cluster in patients with hepatocellular carcinoma.
hsa-mir-132	hepatocellular carcinoma	down	Downregulation of microRNA-132 indicates progression in hepatocellular carcinoma.
hsa-mir-132	liver cancer	down	Effects of MicroRNA-132 Transfection on the Proliferation and Apoptosis of Human Liver Cancer Cells in vitro and in vivo.
hsa-mir-132	lung cancer	down	miR-132 inhibits lung cancer cell migration and invasion by targeting SOX4.
hsa-mir-132	non-small cell lung cancer	down	MicroRNA-132 inhibits migration, invasion and epithelial-mesenchymal transition by regulating TGF?1/Smad2 in human non-small cell lung cancer.
hsa-mir-132	osteosarcoma	down	Loss of microRNA-132 predicts poor prognosis in patients with primary osteosarcoma.
hsa-mir-132	osteosarcoma	down	miR-132 targeting cyclin E1 suppresses cell proliferation in osteosarcoma cells.
hsa-mir-132	osteosarcoma	down	MicroRNA-132 inhibits cell growth and metastasis in osteosarcoma cell lines possibly by targeting Sox4.
hsa-mir-132	ovarian cancer	down	miR-132 targeting E2F5 suppresses cell proliferation, invasion, migration in ovarian cancer cells.
hsa-mir-132	pancreatic cancer	up	miR-132 and miR-212 are increased in pancreatic cancer and target the retinoblastoma tumor suppressor.
hsa-mir-132	pancreatic carcinoma	down	Downregulation of miR-132 by promoter methylation contributes to pancreatic cancer development.
hsa-mir-132	prostate cancer	down	Identification of tumor suppressive role of microRNA-132 and its target gene in tumorigenesis of prostate cancer.
hsa-mir-132	thyroid cancer	down	miR-132 targets FOXA1 and exerts tumor-suppressing functions in thyroid cancer.
hsa-mir-132-3p	gastric cancer	up	Six Serum-Based miRNAs as Potential Diagnostic Biomarkers for Gastric Cancer.
hsa-mir-132-3p	glioma	up	miR-132-3p boosts caveolae-mediated transcellular transport in glioma endothelial cells by targeting PTEN/PI3K/PKB/Src/Cav-1 signaling pathway.
hsa-mir-133a	bladder cancer	down	The tumour-suppressive function of miR-1 and miR-133a targeting TAGLN2 in bladder cancer.
hsa-mir-133a	bladder cancer	down	MicroRNA-133 inhibits cell proliferation, migration and invasion by targeting epidermal growth factor receptor and its downstream effector proteins in bladder cancer.
hsa-mir-133a	breast cancer	down	Evaluation of in vivo antitumor effects of low-frequency ultrasound-mediated miRNA-133a microbubble delivery in breast cancer.
hsa-mir-133a	breast cancer	down	microRNA-133a regulates the cell cycle and proliferation of breast cancer cells by targeting epidermal growth factor receptor through the EGFR/Akt signaling pathway.
hsa-mir-133a	breast cancer	down	MicroRNA-133a acts as a tumour suppressor in breast cancer through targeting LASP1.
hsa-mir-133a	cervical cancer	down	miR-133a inhibits cervical cancer growth by targeting EGFR.
hsa-mir-133a	colorectal cancer	down	Tumor suppressor functions of miR-133a in colorectal cancer.
hsa-mir-133a	colorectal cancer	down	The clinicopathological significance of miR-133a in colorectal cancer.
hsa-mir-133a	colorectal cancer	down	Decreased expression of miR-133a correlates with poor prognosis in colorectal cancer patients.
hsa-mir-133a	colorectal cancer	down	MicroRNA-133a suppresses colorectal cancer cell invasion by targeting Fascin1.
hsa-mir-133a	colorectal cancer	down	Candidate microRNA biomarkers in human colorectal cancer: Systematic review profiling studies and experimental validation.
hsa-mir-133a	esophageal squamous cell carcinoma	down	miR-145, miR-133a and miR-133b: Tumor-suppressive miRNAs target FSCN1 in esophageal squamous cell carcinoma.
hsa-mir-133a	esophageal squamous cell carcinoma	down	CD47 expression regulated by the miR-133a tumor suppressor is a novel prognostic marker in esophageal squamous cell carcinoma.
hsa-mir-133a	gastric cancer	down	MiR-145, miR-133a and miR-133b inhibit proliferation, migration, invasion and cell cycle progression via targeting transcription factor Sp1 in gastric cancer.
hsa-mir-133a	gastric cancer	down	MicroRNA-133a functions as a tumor suppressor in gastric cancer.
hsa-mir-133a	gastric cancer	down	Tumor suppressor role of miR-133a in gastric cancer by repressing IGF1R.
hsa-mir-133a	gastric cancer	down	MicroRNA-133a inhibits gastric cancer cells growth, migration, and epithelial-mesenchymal transition process by targeting presenilin 1.
hsa-mir-133a	gastric cancer	down	MicroRNA-133a inhibits proliferation and invasion, and induces apoptosis in gastric carcinoma cells via targeting fascin actin-bundling protein 1.
hsa-mir-133a	glioma	down	miR-150-5p and miR-133a suppress glioma cell proliferation and migration through targeting membrane-type-1 matrix metalloproteinase.
hsa-mir-133a	head and neck squamous cell carcinoma	down	Tumor suppressive microRNA-133a regulates novel targets: Moesin contributes to cancer cell proliferation and invasion in head and neck squamous cell carcinoma.
hsa-mir-133a	head and neck squamous cell carcinoma	down	Low-level expression of microRNAs let-7d and miR-205 are prognostic markers of head and neck squamous cell carcinoma.
hsa-mir-133a	hepatocellular carcinoma	down	MicroRNA-133a inhibits cell proliferation, colony formation ability, migration and invasion by targeting matrix metallopeptidase 9 in hepatocellular carcinoma.
hsa-mir-133a	hepatocellular carcinoma	down	MicroRNA-133a functions as a tumor suppressor by targeting IGF-1R in hepatocellular carcinoma.
hsa-mir-133a	hepatocellular carcinoma	down	MiR-133a acts as an anti-oncogene in Hepatocellular carcinoma by inhibiting FOSL2 through TGF-?/Smad3 signaling pathway.
hsa-mir-133a	hepatocellular carcinoma	down	MicroRNA-145 and MicroRNA-133a Inhibited Proliferation, Migration, and Invasion, While Promoted Apoptosis in Hepatocellular Carcinoma Cells Via Targeting FSCN1.
hsa-mir-133a	lung squamous cell carcinoma	down	Tumor suppressive microRNA-133a regulates novel molecular networks in lung squamous cell carcinoma.
hsa-mir-133a	non-small cell lung cancer	down	MiR-133a is downregulated in non-small cell lung cancer: a study of clinical significance.
hsa-mir-133a	non-small cell lung cancer	down	MicroRNA-133a downregulated EGFR expression in human non-small cell lung cancer cells via AKT/ERK signaling.
hsa-mir-133a	non-small cell lung cancer	down	Down-regulation of miR-133a as a poor prognosticator in non-small cell lung cancer.
hsa-mir-133a	osteosarcoma	down	MicroRNA-133a, downregulated in osteosarcoma, suppresses proliferation and promotes apoptosis by targeting Bcl-xL and Mcl-1.
hsa-mir-133a	osteosarcoma	down	MicroRNA-133a Inhibits Osteosarcoma Cells Proliferation and Invasion via Targeting IGF-1R.
hsa-mir-133a	ovarian cancer	down	miR-133a suppresses ovarian cancer cell proliferation by directly targeting insulin-like growth factor 1 receptor.
hsa-mir-133a	pancreatic cancer	down	miR-133a Functions as a Tumor Suppressor and Directly Targets FSCN1 in Pancreatic Cancer.
hsa-mir-133a	renal cell carcinoma	down	The functional significance of miR-1 and miR-133a in renal cell carcinoma.
hsa-mir-133a-1	breast cancer	down	Expression of circulating miR-17, miR-25, and miR-133 in breast cancer patients.
hsa-mir-133a-1	glioma	down	Down-regulation of MicroRNA-133 predicts poor overall survival and regulates the growth and invasive abilities in glioma.
hsa-mir-133a-1	hepatocellular carcinoma	down	Expression of microRNA-133 inhibits epithelial-mesenchymal transition in lung cancer cells by directly targeting FOXQ1.
hsa-mir-133a-1	lung adenocarcinoma	down	miR-133 involves in lung adenocarcinoma cell metastasis by targeting FLOT2.
hsa-mir-133a-1	lung cancer	down	Expression of microRNA-133 inhibits epithelial-mesenchymal transition in lung cancer cells by directly targeting FOXQ1.
hsa-mir-133a-1	prostate cancer	down	microRNA-133 inhibits cell proliferation, migration and invasion in prostate cancer cells by targeting the epidermal growth factor receptor.
hsa-mir-133a-2	breast cancer	down	Expression of circulating miR-17, miR-25, and miR-133 in breast cancer patients.
hsa-mir-133a-2	glioma	down	Down-regulation of MicroRNA-133 predicts poor overall survival and regulates the growth and invasive abilities in glioma.
hsa-mir-133a-2	hepatocellular carcinoma	down	Expression of microRNA-133 inhibits epithelial-mesenchymal transition in lung cancer cells by directly targeting FOXQ1.
hsa-mir-133a-2	lung adenocarcinoma	down	miR-133 involves in lung adenocarcinoma cell metastasis by targeting FLOT2.
hsa-mir-133a-2	lung cancer	down	Expression of microRNA-133 inhibits epithelial-mesenchymal transition in lung cancer cells by directly targeting FOXQ1.
hsa-mir-133a-2	prostate cancer	down	microRNA-133 inhibits cell proliferation, migration and invasion in prostate cancer cells by targeting the epidermal growth factor receptor.
hsa-mir-133a-3p	colorectal cancer	down	MiR-133a-3p Targets SUMO-Specific Protease 1 to Inhibit Cell Proliferation and Cell Cycle Progress in Colorectal Cancer.
hsa-mir-133a-3p	esophageal adenocarcinoma	down	Profiling of circulating microRNAs in patients with Barrett's esophagus and esophageal adenocarcinoma.
hsa-mir-133a-3p	esophageal squamous cell carcinoma	down	miR-133a-3p suppresses cell proliferation, migration, and invasion and promotes apoptosis in esophageal squamous cell carcinoma.
hsa-mir-133a-3p	oral squamous cell carcinoma	down	MiR-133a-3p Inhibits Oral Squamous Cell Carcinoma (OSCC) Proliferation and Invasion by Suppressing COL1A1.
hsa-mir-133a-3p	prostate cancer	down	Downregulation of miR-133a-3p promotes prostate cancer bone metastasis via activating PI3K/AKT signaling.
hsa-mir-133b	bladder cancer	down	MicroRNA-133 inhibits cell proliferation, migration and invasion by targeting epidermal growth factor receptor and its downstream effector proteins in bladder cancer.
hsa-mir-133b	bladder cancer	down	MicroRNA-133b suppresses bladder cancer malignancy by targeting TAGLN2-mediated cell cycle.
hsa-mir-133b	breast cancer	down	MiR-133b targets Sox9 to control pathogenesis and metastasis of breast cancer.
hsa-mir-133b	breast cancer	down	Expression of circulating miR-17, miR-25, and miR-133 in breast cancer patients.
hsa-mir-133b	cervical carcinoma	up	MicroRNA-133b is a key promoter of cervical carcinoma development through the activation of the ERK and AKT1 pathways.
hsa-mir-133b	colorectal cancer	down	miR-133b suppresses metastasis by targeting HOXA9 in human colorectal cancer.
hsa-mir-133b	colorectal cancer	up	Association of microRNA expression with microsatellite instability status in colorectal adenocarcinoma.
hsa-mir-133b	colorectal cancer	down	miR-133b, a muscle-specific microRNA, is a novel prognostic marker that participates in the progression of human colorectal cancer via regulation of CXCR4 expression.
hsa-mir-133b	colorectal cancer	down	DNA methylation is involved in the aberrant expression of miR-133b in colorectal cancer cells.
hsa-mir-133b	esophageal squamous cell carcinoma	down	MicroRNA-133b inhibits cell proliferation and promotes apoptosis by targeting cullin 4B in esophageal squamous cell carcinoma.
hsa-mir-133b	esophageal squamous cell carcinoma	down	MicroRNA-133b/EGFR axis regulates esophageal squamous cell carcinoma metastases by suppressing anoikis resistance and anchorage-independent growth.
hsa-mir-133b	esophageal squamous cell carcinoma	down	miR-145, miR-133a and miR-133b: Tumor-suppressive miRNAs target FSCN1 in esophageal squamous cell carcinoma.
hsa-mir-133b	gastric cancer	down	MiR-145, miR-133a and miR-133b inhibit proliferation, migration, invasion and cell cycle progression via targeting transcription factor Sp1 in gastric cancer.
hsa-mir-133b	gastric cancer	down	MiR-133b inhibits proliferation and invasion of gastric cancer cells by up-regulating FBN1 expression.
hsa-mir-133b	gastric cancer	down	The role of microRNA-133b and its target gene FSCN1 in gastric cancer.
hsa-mir-133b	gastric cancer	down	Identification and characterization of tumor suppressor and oncogenic miRNAs in gastric cancer.
hsa-mir-133b	gastric cancer	down	MiR-133b inhibits growth of human gastric cancer cells by silencing PKM-splicer PTBP1.
hsa-mir-133b	gastric cancer	down	miR-133b acts as a tumor suppressor and negatively regulates FGFR1 in gastric cancer.
hsa-mir-133b	gastric cancer	down	MiR-133b is frequently decreased in gastric cancer and its overexpression reduces the metastatic potential of gastric cancer cells.
hsa-mir-133b	gastric cancer	down	miR-133b acts as a tumor suppressor and negatively regulates ATP citrate lyase via PPAR? in gastric cancer.
hsa-mir-133b	glioblastoma	down	MicroRNA-133b inhibits cell migration and invasion by targeting matrix metalloproteinase 14 in glioblastoma.
hsa-mir-133b	glioma	down	Down-regulation of MicroRNA-133 predicts poor overall survival and regulates the growth and invasive abilities in glioma.
hsa-mir-133b	glioma	down	miR-133b inhibits glioma cell proliferation and invasion by targeting Sirt1.
hsa-mir-133b	glioma	down	miR-133b acts as a tumor suppressor and negatively regulates EMP2 in glioma.
hsa-mir-133b	glioma	down	MicroRNA-133b expression associates with clinicopathological features and prognosis in glioma.
hsa-mir-133b	hepatocellular carcinoma	down	MicroRNA-133b Inhibits Proliferation, Cellular Migration, and Invasion Via Targeting LASP1 in Hepatocarcinoma Cells.
hsa-mir-133b	hepatocellular carcinoma	down	Expression of microRNA-133 inhibits epithelial-mesenchymal transition in lung cancer cells by directly targeting FOXQ1.
hsa-mir-133b	hepatocellular carcinoma	down	MicroRNA-133b inhibits hepatocellular carcinoma cell progression by targeting Sirt1.
hsa-mir-133b	hepatocellular carcinoma	down	Overexpression of microRNA-133b is associated with the increased survival of patients with hepatocellular carcinoma after curative hepatectomy: Involvement of the EGFR/PI3K/Akt/mTOR signaling pathway.
hsa-mir-133b	lung adenocarcinoma	down	miR-133 involves in lung adenocarcinoma cell metastasis by targeting FLOT2.
hsa-mir-133b	lung cancer	down	MicroRNA 133B targets pro-survival molecules MCL-1 and BCL2L2 in lung cancer.
hsa-mir-133b	lung cancer	down	Expression of microRNA-133 inhibits epithelial-mesenchymal transition in lung cancer cells by directly targeting FOXQ1.
hsa-mir-133b	nasopharyngeal carcinoma	down	miR-133b, a microRNA targeting S1PR1, suppresses nasopharyngeal carcinoma cell proliferation.
hsa-mir-133b	non-small cell lung cancer	down	MicroRNA-133b inhibits the migration and invasion of non small cell lung cancer cells via targeting FSCN1.
hsa-mir-133b	non-small cell lung cancer	down	miR-133b inhibits cell growth, migration, and invasion by targeting MMP9 in non-small cell lung cancer.
hsa-mir-133b	osteosarcoma	down	MicroRNA-133b inhibits cell proliferation and invasion in osteosarcoma by targeting to Sirt1.
hsa-mir-133b	osteosarcoma	down	Downregulation of miR-133b/miR-503 acts as efficient prognostic and diagnostic factors in patients with osteosarcoma and these predictor biomarkers are correlated with overall survival.
hsa-mir-133b	prostate cancer	down	microRNA-133 inhibits cell proliferation, migration and invasion in prostate cancer cells by targeting the epidermal growth factor receptor.
hsa-mir-133b	prostate cancer	down	Posttranscriptional Regulation of Human Antigen R by miR-133b Enhances Docetaxel Cytotoxicity Through the Inhibition of ATP-Binding Cassette Subfamily G Member 2 in Prostate Cancer Cells.
hsa-mir-133b	renal cell carcinoma	down cell lines;	microRNA-133b downregulation and inhibition of cell proliferation, migration and invasion by targeting matrix metallopeptidase-9 in renal cell carcinoma.
hsa-mir-133b	renal cell carcinoma	down cell line;	microRNA-133b downregulation and inhibition of cell proliferation, migration and invasion by targeting matrix metallopeptidase-9 in renal cell carcinoma.
hsa-mir-134	breast cancer	down	MicroRNA-134 targets KRAS to suppress breast cancer cell proliferation, migration and invasion.
hsa-mir-134	colorectal cancer	down	Decreased Expression of MIR-134 and its Clinical Significance in Human Colorectal Cancer.
hsa-mir-134	endometrial cancer	down	MicroRNA-134 suppresses endometrial cancer stem cells by targeting POGLUT1 and Notch pathway proteins.
hsa-mir-134	gastric cancer	down	MicroRNA-134 functions as a tumor suppressor gene in gastric cancer.
hsa-mir-134	gastric cancer	down	MicroRNA-134 suppresses cell proliferation in gastric cancer cells via targeting of GOLPH3.
hsa-mir-134	glioblastoma	down	Novel internal regulators and candidate miRNAs within miR-379/miR-656 miRNA cluster can alter cellular phenotype of human glioblastoma.
hsa-mir-134	glioma	down	MicroRNA-134 modulates glioma cell U251 proliferation and invasion by targeting KRAS and suppressing the ERK pathway.
hsa-mir-134	head and neck squamous cell carcinoma	up	miR-134 induces oncogenicity and metastasis in head and neck carcinoma through targeting WWOX gene.
hsa-mir-134	hepatocellular carcinoma	down	Genome-Wide Screening Identified That miR-134 Acts as a Metastasis Suppressor by Targeting Integrin ?1 in Hepatocellular Carcinoma.
hsa-mir-134	non-small cell lung cancer	down	miR-134 suppresses the migration and invasion of non?small cell lung cancer by targeting ITGB1.
hsa-mir-134	non-small cell lung cancer	down	miR-134 inhibits non-small cell lung cancer growth by targeting the epidermal growth factor receptor.
hsa-mir-134	non-small cell lung cancer	down	Hsa-miR-134 suppresses non-small cell lung cancer (NSCLC) development through down-regulation of CCND1.
hsa-mir-134	osteosarcoma	down	MicroRNA-134 inhibits osteosarcoma angiogenesis and proliferation by targeting the VEGFA/VEGFR1 pathway.
hsa-mir-134	osteosarcoma	down	Decreased miR-134 expression and its tumor-suppressive function in human osteosarcoma.
hsa-mir-134	renal cell carcinoma	down	miR-134 Functions as a Tumor Suppressor in Cell Proliferation and Epithelial-to-Mesenchymal Transition by Targeting KRAS in Renal Cell Carcinoma Cells.
hsa-mir-134-5p	nasopharyngeal carcinoma	down	Long non-coding RNA PCAT7 regulates ELF2 signaling through inhibition of miR-134-5p in nasopharyngeal carcinoma.
hsa-mir-135a	bladder cancer	up	Mir-135a enhances cellular proliferation through post-transcriptionally regulating PHLPP2 and FOXO1 in human bladder cancer.
hsa-mir-135a	breast cancer	down	Tumor-suppressive miRNA-135a inhibits breast cancer cell proliferation by targeting ELK1 and ELK3 oncogenes.
hsa-mir-135a	breast cancer	down	Loss of Estrogen-Regulated MIR135A1 at 3p21.1 Promotes Tamoxifen Resistance in Breast Cancer.
hsa-mir-135a	breast cancer	up	miRNA-135a promotes breast cancer cell migration and invasion by targeting HOXA10.
hsa-mir-135a	colorectal cancer	up	Association of microRNA expression with microsatellite instability status in colorectal adenocarcinoma.
hsa-mir-135a	colorectal cancer	up	MiR-135a promotes growth and invasion of colorectal cancer via metastasis suppressor 1 in vitro.
hsa-mir-135a	gastric cancer	up	miR-135a promotes gastric cancer progression and resistance to oxaliplatin.
hsa-mir-135a	gastric cancer	down	miR-135a acts as a tumor suppressor in gastric cancer in part by targeting KIFC1.
hsa-mir-135a	glioblastoma	down	MicroRNA-135a regulates NHE9 to inhibit proliferation and migration of glioblastoma cells.
hsa-mir-135a	glioma	down	miR-135a inhibits glioma cell proliferation and invasion by directly targeting FOXO1.
hsa-mir-135a	hepatocellular carcinoma	up	miRNA-135a promotes hepatocellular carcinoma cell migration and invasion by targeting forkhead box O1.
hsa-mir-135a	hepatocellular carcinoma	up	Factor VII-Induced MicroRNA-135a Inhibits Autophagy and Is Associated with Poor Prognosis in Hepatocellular Carcinoma.
hsa-mir-135a	lung cancer	down	MiR-135a inhibits migration and invasion and regulates EMT-related marker genes by targeting KLF8 in lung cancer cells.
hsa-mir-135a	malignant melanoma	up	MiR-135 post-transcriptionally regulates FOXO1 expression and promotes cell proliferation in human malignant melanoma cells.
hsa-mir-135a	nasopharyngeal carcinoma	down	MicroRNA-135a Inhibits Nasopharyngeal Carcinoma Cell Proliferation Through Targeting Interleukin-17.
hsa-mir-135a	non-small cell lung cancer	down	Serum microRNA-135a downregulation as a prognostic marker of non-small cell lung cancer.
hsa-mir-135a	pancreatic ductal adenocarcinoma	down	MicroRNA-135a inhibits cell proliferation by targeting Bmi1 in pancreatic ductal adenocarcinoma.
hsa-mir-135a	prostate cancer	down	Androgen-regulated microRNA-135a decreases prostate cancer cell migration and invasion through downregulating ROCK1 and ROCK2.
hsa-mir-135a	renal cell carcinoma	down	Tumor-suppressive microRNA-135a inhibits cancer cell proliferation by targeting the c-MYC oncogene in renal cell carcinoma.
hsa-mir-135a-1	colorectal cancer	up	MicroRNA expression profiling of exfoliated colonocytes isolated from feces for colorectal cancer screening.
hsa-mir-135a-1	esophageal squamous cell carcinoma	up	miR-135 promotes proliferation and stemness of oesophageal squamous cell carcinoma by targeting RERG.
hsa-mir-135a-1	non-small cell lung cancer	up	Downregulation of MicroRNA-135 Promotes Sensitivity of Non-Small Cell Lung Cancer to Gefitinib by Targeting TRIM16.
hsa-mir-135a-2	colorectal cancer	up	MicroRNA expression profiling of exfoliated colonocytes isolated from feces for colorectal cancer screening.
hsa-mir-135a-2	esophageal squamous cell carcinoma	up	miR-135 promotes proliferation and stemness of oesophageal squamous cell carcinoma by targeting RERG.
hsa-mir-135a-2	non-small cell lung cancer	up	Downregulation of MicroRNA-135 Promotes Sensitivity of Non-Small Cell Lung Cancer to Gefitinib by Targeting TRIM16.
hsa-mir-135a-3p	ovarian cancer	down	MicroRNA-135a-3p is downregulated and serves as a tumour suppressor in ovarian cancer by targeting CCR2.
hsa-mir-135a-3p	ovarian cancer	down	miR-135a-3p as a promising biomarker and nucleic acid therapeutic agent for ovarian cancer.
hsa-mir-135a-5p	clear cell renal cell cancer	down	Exploring the miRNA-mRNA regulatory network in clear cell renal cell carcinomas by next-generation sequencing expression profiles.
hsa-mir-135a-5p	gastric cancer	up	Regulation of BGC-823 cell sensitivity to adriamycin via miRNA-135a-5p.
hsa-mir-135a-5p	hepatocellular carcinoma	up	Down-reguation of Krüppel-like factor-4 by microRNA-135a-5p promotes proliferation and metastasis in hepatocellular carcinoma by transforming growth factor-?1.
hsa-mir-135a-5p	thyroid carcinoma	down	MiR-135a-5p modulates biological functions of thyroid carcinoma cells via targeting VCAN 3'-UTR.
hsa-mir-135b	cervical cancer	up	Down-regulation of microRNA-135b inhibited growth of cervical cancer cells by targeting FOXO1.
hsa-mir-135b	colonic adenocarcinoma	down	Down-regulation of miR-135b in colon adenocarcinoma induced by a TGF-? receptor I kinase inhibitor (SD-208).
hsa-mir-135b	colorectal cancer	up	Expression of miR-21, miR-31, miR-96 and miR-135b is correlated with the clinical parameters of colorectal cancer.
hsa-mir-135b	colorectal cancer	up	MicroRNA-135b regulates metastasis suppressor 1 expression and promotes migration and invasion in colorectal cancer.
hsa-mir-135b	colorectal cancer	up	Correction: miR-135b Promotes Cancer Progression by Targeting Transforming Growth Factor Beta Receptor II (TGFBR2) in Colorectal Cancer.
hsa-mir-135b	colorectal cancer	up	Knockdown of Mir-135b Sensitizes Colorectal Cancer Cells to Oxaliplatin-Induced Apoptosis Through Increase of FOXO1.
hsa-mir-135b	colorectal cancer	up	Identification of microRNA-135b in Stool as a Potential Noninvasive Biomarker for Colorectal Cancer and Adenoma.
hsa-mir-135b	colorectal cancer	up	Upregulation of microRNA-135b and microRNA-182 promotes chemoresistance of colorectal cancer by targeting ST6GALNAC2 via PI3K/AKT pathway.
hsa-mir-135b	colorectal cancer	up	MicroRNA-135b promotes cancer progression by acting as a downstream effector of oncogenic pathways in colon cancer.
hsa-mir-135b	colorectal cancer	up	MicroRNA expression profiling of exfoliated colonocytes isolated from feces for colorectal cancer screening.
hsa-mir-135b	colorectal cancer	up	miR-135b Promotes Cancer Progression by Targeting Transforming Growth Factor Beta Receptor II (TGFBR2) in Colorectal Cancer.
hsa-mir-135b	colorectal cancer	up	Identification and functional screening of microRNAs highly deregulated in colorectal cancer.
hsa-mir-135b	esophageal squamous cell carcinoma	up	miR-135 promotes proliferation and stemness of oesophageal squamous cell carcinoma by targeting RERG.
hsa-mir-135b	gastric cancer	up	[Clinicopathological significance and function of miR-135b in the occurrence and development of gastric cancer].
hsa-mir-135b	glioblastoma	up	MicroRNA-135b exerts oncogenic activity in glioblastoma via the inhibition of glycerol kinase 5 expression.
hsa-mir-135b	glioblastoma	down	miR-135b suppresses tumorigenesis in glioblastoma stem-like cells impairing proliferation, migration and self-renewal.
hsa-mir-135b	lung adenocarcinoma	up	Peripheral lung adenocarcinomas harboring epithelial growth factor receptor mutations with microRNA-135b overexpression are more likely to invade visceral pleura.
hsa-mir-135b	lung cancer	up	MicroRNA-135b promotes lung cancer metastasis by regulating multiple targets in the Hippo pathway and LZTS1.
hsa-mir-135b	malignant melanoma	up	MiR-135b is a novel oncogenic factor in cutaneous melanoma by targeting LATS2.
hsa-mir-135b	non-small cell lung cancer	up	Downregulation of MicroRNA-135 Promotes Sensitivity of Non-Small Cell Lung Cancer to Gefitinib by Targeting TRIM16.
hsa-mir-135b	non-small cell lung cancer	up	LncRNA GAS5 Inhibits Tumorigenesis and Enhances Radiosensitivity By Suppressing miR-135b Expression in Non-Small Cell Lung Cancer.
hsa-mir-135b	prostate cancer	down	miR-135b inhibits tumour metastasis in prostate cancer by targeting STAT6.
hsa-mir-135b-5p	gastric cancer	up	Differential MicroRNA Expression Between Gastric Cancer Tissue and Non-cancerous Gastric Mucosa According to Helicobacter pylori Status.
hsa-mir-135b-5p	gastric cancer	up	Helicobacter pylori-induced miR-135b-5p promotes cisplatin resistance in gastric cancer.
hsa-mir-135b-5p	gastric cancer	up	miR-135b-5p promotes gastric cancer progression by targeting CMTM3.
hsa-mir-135b-5p	pancreatic cancer	up	Overexpression of miR-135b-5p promotes unfavorable clinical characteristics and poor prognosis via the repression of SFRP4 in pancreatic cancer.
hsa-mir-136	cervical carcinoma	down	microRNA-136 inhibits proliferation and promotes apoptosis and radiosensitivity of cervical carcinoma through the NF-?B pathway by targeting E2F1.
hsa-mir-136	chondrosarcoma	down	Analysis of microRNAs expressions in chondrosarcoma.
hsa-mir-136	colon cancer	down	MicroRNA-136 inhibits colon cancer cell proliferation and invasion through targeting liver receptor homolog-1/Wnt signaling.
hsa-mir-136	colon cancer	down	miR-136 targets MIEN1 and involves the metastasis of colon cancer by suppressing epithelial-to-mesenchymal transition.
hsa-mir-136	gastric cancer	down	MiR-136 triggers apoptosis in human gastric cancer cells by targeting AEG-1 and BCL2.
hsa-mir-136	gastric cancer	down	MiR-136 inhibits gastric cancer-specific peritoneal metastasis by targeting HOXC10.
hsa-mir-136	glioblastoma	down	Functional profiling of precursor MicroRNAs identifies MicroRNAs essential for glioma proliferation.
hsa-mir-136	glioma	down	MiR-136 promotes apoptosis of glioma cells by targeting AEG-1 and Bcl-2.
hsa-mir-136	malignant melanoma	down	Effects of microRNA-136 on melanoma cell proliferation, apoptosis, and epithelial-mesenchymal transition by targetting PMEL through the Wnt signaling pathway.
hsa-mir-136	non-small cell lung cancer	up	Upregulation of miR-136 in human non-small cell lung cancer cells promotes Erk1/2 activation by targeting PPP2R2A.
hsa-mir-136	oral squamous cell carcinoma	down	Genomewide Study of Salivary MicroRNAs for Detection of Oral Cancer.
hsa-mir-136	osteosarcoma	down	MicroRNA-136 functions as a tumor suppressor in osteosarcoma via regulating metadherin.
hsa-mir-136	renal cell carcinoma	down	Tumor suppressor microRNA-136-5p regulates the cellular function of renal cell carcinoma.
hsa-mir-136-5p	lung adenocarcinoma	up	Role of upregulated miR-136-5p in lung adenocarcinoma: A study of 1242 samples utilizing bioinformatics analysis.
hsa-mir-137	anaplastic astrocytoma	down	miR-124 and miR-137 inhibit proliferation of glioblastoma multiforme cells and induce differentiation of brain tumor stem cells.
hsa-mir-137	astrocytoma	down	miR-137 acts as a tumor suppressor in astrocytoma by targeting RASGRF1.
hsa-mir-137	bladder cancer	up	MicroRNA-137 Upregulation Increases Bladder Cancer Cell Proliferation and Invasion by Targeting PAQR3.
hsa-mir-137	colon cancer	down	miR-137 suppresses proliferation, migration and invasion of colon cancer cell lines by targeting TCF4.
hsa-mir-137	colorectal cancer	down	Overexpression of paxillin induced by miR-137 suppression promotes tumor progression and metastasis in colorectal cancer.
hsa-mir-137	colorectal cancer	down	Introduction of hsa-miR-103a and hsa-miR-1827 and hsa-miR-137 as new regulators of Wnt signaling pathway and their relation to colorectal carcinoma.
hsa-mir-137	colorectal cancer	down	Epigenetic silencing of miR-137 contributes to early colorectal carcinogenesis by impaired Aurora-A inhibition.
hsa-mir-137	colorectal cancer	down	MicroRNA-137, an HMGA1 Target, Suppresses Colorectal Cancer Cell Invasion and Metastasis in Mice by Directly Targeting FMNL2.
hsa-mir-137	endometrial cancer	down	miR-137 is a tumor suppressor in endometrial cancer and is repressed by DNA hypermethylation.
hsa-mir-137	gastric cancer	down	miR-137 plays tumor suppressor roles in gastric cancer cell lines by targeting KLF12 and MYO1C.
hsa-mir-137	gastric cancer	down	Clinical Significance of MiR-137 Expression in Patients with Gastric Cancer After Radical Gastrectomy.
hsa-mir-137	gastric cancer	down	miR-137 is frequently down-regulated in gastric cancer and is a negative regulator of Cdc42.
hsa-mir-137	glioblastoma	down	MicroRNA-137 is downregulated in glioblastoma and inhibits the stemness of glioma stem cells by targeting RTVP-1.
hsa-mir-137	glioblastoma	down	Expression of 19 microRNAs in glioblastoma and comparison with other brain neoplasia of grades I-III.
hsa-mir-137	glioblastoma	down	PTP4A3 is a target for inhibition of cell proliferatin, migration and invasion through Akt/mTOR signaling pathway in glioblastoma under the regulation of miR-137.
hsa-mir-137	glioblastoma	down	MiR-137 inhibits proliferation and angiogenesis of human glioblastoma cells by targeting EZH2.
hsa-mir-137	glioblastoma	down	Circulating microRNA-137 is a potential biomarker for human glioblastoma.
hsa-mir-137	glioblastoma	down	Direct transfection of miR-137 mimics is more effective than DNA demethylation of miR-137 promoter to augment anti-tumor mechanisms of delphinidin in human glioblastoma U87MG and LN18 cells.
hsa-mir-137	glioblastoma	down	miR-124 and miR-137 inhibit proliferation of glioblastoma multiforme cells and induce differentiation of brain tumor stem cells.
hsa-mir-137	glioblastoma	down	miR-137 is frequently down-regulated in glioblastoma and is a negative regulator of Cox-2.
hsa-mir-137	glioma	down	Long non-coding RNA XIST exerts oncogenic functions in human glioma by targeting miR-137.
hsa-mir-137	glioma	down	Overexpressed miRNA-137 inhibits human glioma cells growth by targeting Rac1.
hsa-mir-137	hepatocellular carcinoma	down	EDIL3 is a novel regulator of epithelial mesenchymal transition controlling early recurrence of hepatocellular carcinoma.
hsa-mir-137	hepatocellular carcinoma	down	FoxD3-regulated microRNA-137 suppresses tumour growth and metastasis in human hepatocellular carcinoma by targeting AKT2.
hsa-mir-137	hepatocellular carcinoma	up	Upregulation of miR-137 reverses sorafenib resistance and cancer-initiating cell phenotypes by degrading ANT2 in hepatocellular carcinoma.
hsa-mir-137	hepatocellular carcinoma	down	MiR-137 suppresses migration and invasion by targeting EZH2-STAT3 signaling in human hepatocellular carcinoma.
hsa-mir-137	lung cancer	up	Upregulation of microRNA-137 expression by Slug promotes tumor invasion and metastasis of non-small cell lung cancer cells through suppression of TFAP2C.
hsa-mir-137	lung cancer	down	Silencing of miR-137 by aberrant promoter hypermethylation in surgically resected lung cancer.
hsa-mir-137	lung cancer	down	MicroRNA-137 inhibits tumor growth and sensitizes chemosensitivity to paclitaxel and cisplatin in lung cancer.
hsa-mir-137	malignant melanoma	up	miR-137 regulates ferroptosis by targeting glutamine transporter SLC1A5 in melanoma.
hsa-mir-137	malignant melanoma	down	miR-137 inhibits melanoma cell proliferation through downregulation of GLO1.
hsa-mir-137	malignant melanoma	down	Long non-coding RNA GAS5 inhibits tumorigenesis via miR-137 in melanoma.
hsa-mir-137	malignant melanoma	down	miR-137 inhibits glutamine catabolism and growth of malignant melanoma by targeting glutaminase.
hsa-mir-137	malignant melanoma	down	miR-137 suppresses tumor growth of malignant melanoma by targeting aurora kinase A.
hsa-mir-137	malignant melanoma	down	Mechanism of miR-137 regulating migration and invasion of melanoma cells by targeting PIK3R3 gene.
hsa-mir-137	multiple myeloma	down	miR-137 and miR-197 Induce Apoptosis and Suppress Tumorigenicity by Targeting MCL-1 in Multiple Myeloma.
hsa-mir-137	multiple myeloma	down	miR-137 suppresses the phosphorylation of AKT and improves the dexamethasone sensitivity in multiple myeloma cells via targeting MITF.
hsa-mir-137	neuroblastoma	down	MiR-137 functions as a tumor suppressor in neuroblastoma by downregulating KDM1A.
hsa-mir-137	non-small cell lung cancer	down	microRNA-137 functions as a tumor suppressor in human non-small cell lung cancer by targeting SLC22A18.
hsa-mir-137	non-small cell lung cancer	down	Aberrant microRNA-137 promoter methylation is associated with lymph node metastasis and poor clinical outcomes in non-small cell lung cancer.
hsa-mir-137	non-small cell lung cancer	down	miR-137 inhibits the proliferation of human non-small cell lung cancer cells by targeting SRC3.
hsa-mir-137	non-small cell lung cancer	down	MicroRNA-137 inhibits cell migration and invasion by targeting bone morphogenetic protein-7 (BMP7) in non-small cell lung cancer cells.
hsa-mir-137	oral squamous cell carcinoma	down	Expression of MiRNA-137 in oral squamous cell carcinoma and its clinical significance.
hsa-mir-137	osteosarcoma	down	MicroRNA-137 is downregulated in human osteosarcoma and regulates cell proliferation and migration through targeting FXYD6.
hsa-mir-137	ovarian cancer	down	microRNA-137 promotes apoptosis in ovarian cancer cells via the regulation of XIAP.
hsa-mir-137	ovarian cancer	down	miR-137 suppresses cell growth in ovarian cancer by targeting AEG-1.
hsa-mir-137	ovarian cancer	down	MicroRNA-137 suppresses tumor growth in epithelial ovarian cancer in vitro and in vivo.
hsa-mir-137	ovarian cancer	down	MicroRNA-29a inhibits cell migration and invasion by targeting Roundabout 1 in breast cancer cells.
hsa-mir-137	pancreatic cancer	down	MiR-137 functions as a tumor suppressor in pancreatic cancer by targeting MRGBP.
hsa-mir-137	papillary thyroid carcinoma	down	miR-137 acts as a tumor suppressor in papillary thyroid carcinoma by targeting CXCL12.
hsa-mir-137	renal cell carcinoma	down	miR-137 inhibits renal cell carcinoma growth in vitro and in vivo.
hsa-mir-137	renal clear cell carcinoma	down	MiR-137 suppresses tumor growth and metastasis in clear cell renal cell carcinoma.
hsa-mir-137	squamous carcinoma	up	MicroRNA-137 promoter methylation is associated with poorer overall survival in patients with squamous cell carcinoma of the head and neck.
hsa-mir-137	thyroid cancer	down	microRNA-137 is downregulated in thyroid cancer and inhibits proliferation and invasion by targeting EGFR.
hsa-mir-137	uveal melanoma	down	Epigenetics, microRNAs, and carcinogenesis: functional role of microRNA-137 in uveal melanoma.
hsa-mir-138	anaplastic thyroid carcinoma	down	Downregulation of miR-138 is associated with overexpression of human telomerase reverse transcriptase protein in human anaplastic thyroid carcinoma cell lines.
hsa-mir-138	breast cancer	down	CREPT regulated by miR-138 promotes breast cancer progression.
hsa-mir-138	cervical cancer	down	MicroRNA-138 inhibits proliferation of cervical cancer cells by targeting c-Met.
hsa-mir-138	cervical cancer	down	MicroRNA-138 inhibits proliferation, migration and invasion through targeting hTERT in cervical cancer.
hsa-mir-138	chronic lymphocytic leukemia	down	miRs-138 and -424 control palmitoylation-dependent CD95-mediated cell death by targeting acyl protein thioesterases 1 and 2 in chronic lymphocytic leukemia.
hsa-mir-138	chronic myelogenous leukemia	down	BCR-ABL/GATA1/miR-138 mini circuitry contributes to the leukemogenesis of chronic myeloid leukemia.
hsa-mir-138	colorectal cancer	down	Down-regulation of miR-138 promotes colorectal cancer metastasis via directly targeting TWIST2.
hsa-mir-138	esophageal cancer	up	?-solanine enhances the chemosensitivity of esophageal cancer cells by inducing microRNA?138 expression.
hsa-mir-138	esophageal squamous cell carcinoma	down	Downregulation of miR-138 predicts poor prognosis in patients with esophageal squamous cell carcinoma.
hsa-mir-138	esophageal squamous cell carcinoma	down	Downregulation of miR-138 Sustains NF-?B Activation and Promotes Lipid Raft Formation in Esophageal Squamous Cell Carcinoma.
hsa-mir-138	gastric cancer	down	miR-138 inhibits gastric cancer growth by suppressing SOX4.
hsa-mir-138	gastric cancer	up	MicroRNA profiling of human gastric cancer.
hsa-mir-138	glioblastoma	up	MicroRNA-138 promotes acquired alkylator resistance in glioblastoma by targeting the Bcl-2-interacting mediator BIM.
hsa-mir-138	head and neck squamous cell carcinoma	down	MicroRNA-138 suppresses invasion and promotes apoptosis in head and neck squamous cell carcinoma cell lines.
hsa-mir-138	head and neck squamous cell carcinoma	down	Role of microRNA-138 as a potential tumor suppressor in head and neck squamous cell carcinoma.
hsa-mir-138	head and neck squamous cell carcinoma	down	Down regulation of RhoC by microRNA-138 results in de-activation of FAK, Src and Erk(1/2) signaling pathway in head and neck squamous cell carcinoma.
hsa-mir-138	hepatocellular carcinoma	down	MiR-138 induces cell cycle arrest by targeting cyclin D3 in hepatocellular carcinoma.
hsa-mir-138	hepatocellular carcinoma	down	MicroRNA-138 inhibits cell proliferation in hepatocellular carcinoma by targeting Sirt1.
hsa-mir-138	hepatocellular carcinoma	down	HCV core inhibits hepatocellular carcinoma cell replicative senescence through downregulating microRNA-138 expression.
hsa-mir-138	hepatocellular carcinoma	down	LncRNA DBH-AS1 facilitates the tumorigenesis of hepatocellular carcinoma by targeting miR-138 via FAK/Src/ERK pathway.
hsa-mir-138	hepatocellular carcinoma	down	miR-138 suppresses cell proliferation and invasion by inhibiting SOX9 in hepatocellular carcinoma.
hsa-mir-138	laryngeal carcinoma	down	MicroRNA-138 inhibits proliferation and induces apoptosis of laryngeal carcinoma via targeting MAPK6.
hsa-mir-138	laryngeal squamous cell carcinoma	down	MicroRNA-138 suppresses cell proliferation in laryngeal squamous cell carcinoma via inhibiting EZH2 and PI3K/AKT signaling.
hsa-mir-138	lung cancer	down	miR-138 suppresses the proliferation, metastasis and autophagy of non-small cell lung cancer by targeting Sirt1.
hsa-mir-138	lung cancer	down	TGF?1-induced down-regulation of microRNA-138 contributes to epithelial-mesenchymal transition in primary lung cancer cells.
hsa-mir-138	lung cancer	down	Up-regulation of microRNA-138 induce radiosensitization in lung cancer cells.
hsa-mir-138	malignant melanoma	down	MicroRNA-138 suppresses proliferation, invasion and glycolysis in malignant melanoma cells by targeting HIF-1?.
hsa-mir-138	multiple myeloma	up	Inhibition of microRNA-138 enhances bone formation in multiple myeloma bone marrow niche.
hsa-mir-138	nasopharyngeal carcinoma	down	MiR-138 suppressed nasopharyngeal carcinoma growth and tumorigenesis by targeting the CCND1 oncogene.
hsa-mir-138	non-small cell lung cancer	down	MicroRNA-138 acts as a tumor suppressor in non small cell lung cancer via targeting YAP1.
hsa-mir-138	non-small cell lung cancer	up	MicroRNA-138 negatively regulates non-small cell lung cancer cells through the interaction with cyclin D3.
hsa-mir-138	non-small cell lung cancer	down	MiR-138 inhibits cell proliferation and reverses epithelial-mesenchymal transition in non-small cell lung cancer cells by targeting GIT1 and SEMA4C.
hsa-mir-138	non-small cell lung cancer	down	MicroRNA-138 inhibits migration and invasion of non-small cell lung cancer cells by targeting LIMK1.
hsa-mir-138	non-small cell lung cancer	down	MiR-138 Inhibits Tumor Growth Through Repression of EZH2 in Non-Small Cell Lung Cancer.
hsa-mir-138	non-small cell lung cancer	down	miR-138 inhibits proliferation by targeting 3-phosphoinositide-dependent protein kinase-1 in non-small cell lung cancer cells.
hsa-mir-138	non-small cell lung cancer	down	HOXA4-regulated miR-138 suppresses proliferation and gefitinib resistance in non-small cell lung cancer.
hsa-mir-138	non-small cell lung cancer	down	Prognostic potential of microRNA-138 and its target mRNA PDK1 in sera for patients with non-small cell lung cancer.
hsa-mir-138	non-small cell lung cancer	down	MicroRNA-138 Inhibits Cell Growth, Invasion, and EMT of Non-Small Cell Lung Cancer Via SOX4/p53 Feedback Loop.
hsa-mir-138	oral squamous cell carcinoma	down	Altered levels of miR-21, miR-125b-2*, miR-134, miR-155, miR-184, and miR-205 in oral squamous cell carcinoma and association with clinicopathological characteristics.
hsa-mir-138	oral squamous cell carcinoma	down	miR-138 suppresses the proliferation of oral squamous cell carcinoma cells by targeting Yes-associated protein 1.
hsa-mir-138	osteosarcoma	down	MicroRNA-138 functions as a tumor suppressor in osteosarcoma by targeting differentiated embryonic chondrocyte gene 2.
hsa-mir-138	osteosarcoma	down	MiR-138 Acts as a Tumor Suppressor by Targeting EZH2 and Enhances Cisplatin-Induced Apoptosis in Osteosarcoma Cells.
hsa-mir-138	ovarian cancer	down	MicroRNA-138 suppresses ovarian cancer cell invasion and metastasis by targeting SOX4 and HIF-1?
hsa-mir-138	ovarian cancer	down	MicroRNA-138 inhibits SOX12 expression and the proliferation, invasion and migration of ovarian cancer cells.
hsa-mir-138	papillary thyroid carcinoma	down	Differential Expression of MicroRNAs in Papillary Thyroid Carcinoma and Their Role in Racial Disparity.
hsa-mir-138	papillary thyroid carcinoma	down	Downregulation of miR-138 is associated with overexpression of human telomerase reverse transcriptase protein in human anaplastic thyroid carcinoma cell lines.
hsa-mir-138	prostate cancer	down	MiR-26a and miR-138 block the G1/S transition by targeting the cell cycle regulating network in prostate cancer cells.
hsa-mir-138	renal cell carcinoma	down	MiR-138 induces renal carcinoma cell senescence by targeting EZH2 and is downregulated in human clear cell renal cell carcinoma.
hsa-mir-138	renal cell carcinoma	down	MicroRNA-138 suppresses cell proliferation and invasion of renal cell carcinoma by directly targeting SOX9.
hsa-mir-138	renal cell carcinoma	down	The network of DAB2IP-miR-138 in regulating drug resistance of renal cell carcinoma associated with stem-like phenotypes.
hsa-mir-138	renal clear cell carcinoma	down	MiR-138 suppresses expression of hypoxia-inducible factor 1? (HIF-1?) in clear cell renal cell carcinoma 786-O cells.
hsa-mir-138	small cell lung cancer	down	MicroRNA-138 Regulates DNA Damage Response in Small Cell Lung Cancer Cells by Directly Targeting H2AX.
hsa-mir-138-5p	bladder cancer	down	miR-138-5p contributes to cell proliferation and invasion by targeting Survivin in bladder cancer cells.
hsa-mir-138-5p	cervical cancer	down	Decreased Expression of MiR-138-5p by LncRNA H19 in Cervical Cancer Promotes Tumor Proliferation.
hsa-mir-138-5p	colorectal cancer	down	The tumor suppressor miR-138-5p targets PD-L1 in colorectal cancer.
hsa-mir-138-5p	glioma	down	MiR-218-5p targets LHFPL3 to regulate proliferation, migration, and epithelial-mesenchymal transitions of human glioma cells.
hsa-mir-138-5p	nasopharyngeal carcinoma	down	MicroRNA-138-5p controls sensitivity of nasopharyngeal carcinoma to radiation by targeting EIF4EBP1.
hsa-mir-138-5p	oral squamous cell carcinoma	down	Interplay between ?Np63 and miR-138-5p regulates growth, metastasis and stemness of oral squamous cell carcinoma.
hsa-mir-138-5p	pancreatic cancer	down	miR-138-5p suppresses autophagy in pancreatic cancer by targeting SIRT1.
hsa-mir-138-5p	retinoblastoma	down	Mir-138-5p acts as a tumor suppressor by targeting pyruvate dehydrogenase kinase 1 in human retinoblastoma.
hsa-mir-139	breast cancer	down	Role of miR-139 as a surrogate marker for tumor aggression in breast cancer.
hsa-mir-139	colorectal cancer	down	Regulation of RAP1B by miR-139 suppresses human colorectal carcinoma cell proliferation.
hsa-mir-139	colorectal cancer	down	Gene module based regulator inference identifying miR-139 as a tumor suppressor in colorectal cancer.
hsa-mir-139	colorectal carcinoma	down	Regulation of RAP1B by miR-139 suppresses human colorectal carcinoma cell proliferation.
hsa-mir-139	glioma	down	MiR-139 Inhibits Mcl-1 Expression and Potentiates TMZ-Induced Apoptosis in Glioma.
hsa-mir-139	hepatocellular carcinoma	down	The microRNA miR-139 suppresses metastasis and progression of hepatocellular carcinoma by down-regulating Rho-kinase 2.
hsa-mir-139	hepatocellular carcinoma	down	Derepression of c-Fos caused by MicroRNA-139 down-regulation contributes to the metastasis of human hepatocellular carcinoma.
hsa-mir-139	hepatocellular carcinoma	down	miR-139 regulates the proliferation and invasion of hepatocellular carcinoma through the WNT/TCF-4 pathway.
hsa-mir-139	medulloblastoma	up	Identification of microRNA signature in different pediatric brain tumors.
hsa-mir-139	non-small cell lung cancer	down	Histone methylation-mediated silencing of miR-139 enhances invasion of non-small-cell lung cancer.
hsa-mir-139	papillary thyroid carcinoma	down	MicroRNA-139 targets fibronectin 1 to inhibit papillary thyroid carcinoma progression.
hsa-mir-139-3p	colorectal cancer	up	MicroRNA expression profiles in human colorectal cancers with liver metastases.
hsa-mir-139-3p	colorectal cancer	down	Identification of serum miR-139-3p as a non-invasive biomarker for colorectal cancer.
hsa-mir-139-3p	glioma	down	MiRNA-139-3p inhibits the proliferation, invasion, and migration of human glioma cells by targeting MDA-9/syntenin.
hsa-mir-139-3p	head and neck cancer	down	Role of host-microRNA Hsa-miR-139-3p in HPV-16 induced carcinomas.
hsa-mir-139-3p	hepatocellular carcinoma	down	MicroRNA-139-3p suppresses tumor growth and metastasis in hepatocellular carcinoma by repressing ANXA2R.
hsa-mir-139-3p	laryngeal cancer	down	New miRNA expression abnormalities in laryngeal squamous cell carcinoma.
hsa-mir-139-5p	adrenal cortical carcinoma	up	MiR-483-5p and miR-139-5p promote aggressiveness by targeting N-myc downstream-regulated gene family members in adrenocortical cancer.
hsa-mir-139-5p	basal cell carcinoma	down	Expression of microRNAs in basal cell carcinoma.
hsa-mir-139-5p	bladder cancer	down	MicroRNA-139-5p inhibits bladder cancer proliferation and self-renewal by targeting the Bmi1 oncogene.
hsa-mir-139-5p	breast cancer	down	MiR-139-5p inhibits the biological function of breast cancer cells by targeting Notch1 and mediates chemosensitivity to docetaxel.
hsa-mir-139-5p	colorectal cancer	down	Clinical value of integrated-signature miRNAs in colorectal cancer: miRNA expression profiling analysis and experimental validation.
hsa-mir-139-5p	colorectal cancer	down	miR-139-5p sensitizes colorectal cancer cells to 5-fluorouracil by targeting NOTCH-1.
hsa-mir-139-5p	colorectal cancer	down	MiR-139-5p reverses CD44+/CD133+-associated multidrug resistance by downregulating NOTCH1 in colorectal carcinoma cells.
hsa-mir-139-5p	colorectal cancer	down	MiR-139-5p inhibits migration and invasion of colorectal cancer by downregulating AMFR and NOTCH1.
hsa-mir-139-5p	endometrial cancer	down	Tumor-suppressor role of miR-139-5p in endometrial cancer.
hsa-mir-139-5p	gallbladder carcinoma	down	MiR-139-5p is associated with poor prognosis and regulates glycolysis by repressing PKM2 in gallbladder carcinoma.
hsa-mir-139-5p	gastric cancer	down	LINC00152/miR-139-5p regulates gastric cancer cell aerobic glycolysis by targeting PRKAA1.
hsa-mir-139-5p	glioblastoma	down	miR-139-5p suppresses cancer cell migration and invasion through targeting ZEB1 and ZEB2 in GBM.
hsa-mir-139-5p	glioma	down	Targeting the Notch1 oncogene by miR-139-5p inhibits glioma metastasis and epithelial-mesenchymal transition (EMT).
hsa-mir-139-5p	glioma	down	MicroRNA-139-5p acts as a tumor suppressor by targeting ELTD1 and regulating cell cycle in glioblastoma multiforme.
hsa-mir-139-5p	hepatocellular carcinoma	down	miR-139-5p inhibits aerobic glycolysis, cell proliferation, migration, and invasion in hepatocellular carcinoma via a reciprocal regulatory interaction with ETS1.
hsa-mir-139-5p	hepatocellular carcinoma	down	Reanalysis of microRNA expression profiles identifies novel biomarkers for hepatocellular carcinoma prognosis.
hsa-mir-139-5p	hepatocellular carcinoma	down	miR-139-5p inhibits epithelial-mesenchymal transition, migration and invasion of hepatocellular carcinoma cells by targeting ZEB1 and ZEB2.
hsa-mir-139-5p	nasopharyngeal carcinoma	down	MicroRNA-139-5p affects cisplatin sensitivity in human nasopharyngeal carcinoma cells by regulating the epithelial-to-mesenchymal transition.
hsa-mir-139-5p	non-small cell lung cancer	down	MicroRNA-139-5p inhibits cell proliferation and invasion by targeting insulin-like growth factor 1 receptor in human non-small cell lung cancer.
hsa-mir-139-5p	oral squamous cell carcinoma	down	MiR-139-5p inhibits the tumorigenesis and progression of oral squamous carcinoma cells by targeting HOXA9.
hsa-mir-139-5p	osteosarcoma	down	MiR-139-5p suppresses osteosarcoma cell growth and invasion through regulating DNMT1.
hsa-mir-139-5p	ovarian cancer	down	MicroRNA-139-5p Inhibit Cell Proliferation and Invasion by Targeting RHO-Associated Coiled-Coil Containing Protein Kinase 2 in Ovarian Cancer.
hsa-mir-139-5p	prostate cancer	down	Downregulation of miR-139-5p promotes prostate cancer progression through regulation of SOX5.
hsa-mir-139-5p	prostate cancer	down	MicroRNA-139-5P inhibits human prostate cancer cell proliferation by targeting Notch1.
hsa-mir-140	breast cancer	up	Examining estrogen regulation of cancer stem cells through multicolor lineage tracing.
hsa-mir-140	colorectal cancer	down	MicroRNA-140 Inhibits the Epithelial-Mesenchymal Transition and Metastasis in Colorectal Cancer.
hsa-mir-140	colorectal cancer	down	microRNA -140-5p inhibits colorectal cancer invasion and metastasis by targeting ADAMTS5 and IGFBP5.
hsa-mir-140	esophageal cancer	down	Down-Regulation of miR-140 Induces EMT and Promotes Invasion by Targeting Slug in Esophageal Cancer.
hsa-mir-140	gastric cancer	down	MicroRNA-140 Inhibits Cell Proliferation in Gastric Cancer Cell Line HGC-27 by Suppressing SOX4.
hsa-mir-140	non-small cell lung cancer	up	Peripheral Blood miR-328 Expression as a Potential Biomarker for the Early Diagnosis of NSCLC.
hsa-mir-140	non-small cell lung cancer	down	miR-140 Suppresses Tumor Growth and Metastasis of Non-Small Cell Lung Cancer by Targeting Insulin-Like Growth Factor 1 Receptor.
hsa-mir-140	osteosarcoma	down	MicroRNA-140 suppresses osteosarcoma tumor growth by enhancing anti-tumor immune response and blocking mTOR signaling.
hsa-mir-140	uveal melanoma	down	Long noncoding RNA MALAT1 promotes uveal melanoma cell growth and invasion by silencing of miR-140.
hsa-mir-140-3p	basal cell carcinoma	down	Expression of microRNAs in basal cell carcinoma.
hsa-mir-140-3p	chordoma	up	MicroRNA expression profiling reveals the potential function of microRNA-31 in chordomas.
hsa-mir-140-3p	chordoma	up	Identification of miR-140-3p as a marker associated with poor prognosis in spinal chordoma.
hsa-mir-140-3p	lung cancer	down	MicroRNA-140-3p inhibits proliferation, migration and invasion of lung cancer cells by targeting ATP6AP2.
hsa-mir-140-3p	non-small cell lung cancer	down	MiR-140-3p suppressed cell growth and invasion by downregulating the expression of ATP8A1 in non-small cell lung cancer.
hsa-mir-140-5p	breast cancer	down	MicroRNA-140-5p inhibits invasion and angiogenesis through targeting VEGF-A in breast cancer.
hsa-mir-140-5p	breast cancer	down	miR-140-5p inhibits the proliferation and enhances the efficacy of doxorubicin to breast cancer stem cells by targeting Wnt1.
hsa-mir-140-5p	colorectal cancer	down	Inhibition of colorectal cancer stem cell survival and invasive potential by hsa-miR-140-5p mediated suppression of Smad2 and autophagy.
hsa-mir-140-5p	gastric cancer	down	MicroRNA-140-5p suppresses cell proliferation and invasion in gastric cancer by targeting WNT1 in the WNT/?-catenin signaling pathway.
hsa-mir-140-5p	gastric cancer	down	miR-140-5p suppresses the proliferation, migration and invasion of gastric cancer by regulating YES1.
hsa-mir-140-5p	glioma	down	MicroRNA-140-5p inhibits cell proliferation and invasion by regulating VEGFA/MMP2 signaling in glioma.
hsa-mir-140-5p	hepatocellular carcinoma	down	MicroRNA-140-5p suppresses tumor growth and metastasis by targeting TGFBR1 and FGF9 in hepatocellular carcinoma.
hsa-mir-140-5p	hepatocellular carcinoma	down	miR-140-5p inhibits ovarian cancer growth partially by repression of PDGFRA.
hsa-mir-140-5p	hepatocellular carcinoma	down	MicroRNA-140-5p inhibits hepatocellular carcinoma by directly targeting the unique isomerase Pin1 to block multiple cancer-driving pathways.
hsa-mir-140-5p	hypopharyngeal carcinoma	down	[miR-140-5p affects the migration and invasion of hypopharyngeal carcinoma cells by downregulating ADAM10 expression].
hsa-mir-140-5p	hypopharyngeal squamous cell carcinoma	down	MicroR-140-5p suppresses tumor cell migration and invasion by targeting ADAM10-mediated Notch1 signaling pathway in hypopharyngeal squamous cell carcinoma.
hsa-mir-140-5p	liver cancer	down	MicroRNA-140-5p suppresses tumor growth and metastasis by targeting TGFBR1 and FGF9 in hepatocellular carcinoma.
hsa-mir-140-5p	ovarian cancer	down	miR-140-5p inhibits ovarian cancer growth partially by repression of PDGFRA.
hsa-mir-140-5p	retinoblastoma	down	miR-140-5p suppresses retinoblastoma cell proliferation, migration, and invasion by targeting CEMIP and CADM3.
hsa-mir-140-5p	retinoblastoma	down	MiR-140-5p suppresses retinoblastoma cell growth via inhibiting c-Met/AKT/mTOR pathway.
hsa-mir-141	bladder cancer	up	Circulating microRNAs in serum: novel biomarkers for patients with bladder cancer?
hsa-mir-141	bladder cancer	down	Expression of microRNAs in the Urine of Patients With Bladder Cancer.
hsa-mir-141	breast cancer	up	Direct targeting of Sec23a by miR-200s influences cancer cell secretome and promotes metastatic colonization.
hsa-mir-141	breast cancer	down	Downregulation of miRNA-141 in breast cancer cells is associated with cell migration and invasion: involvement of ANP32E targeting.
hsa-mir-141	cervical cancer	up	Oncogenic microRNA signature for early diagnosis of cervical intraepithelial neoplasia and cancer.
hsa-mir-141	colon cancer	up	miR-141 promotes colon cancer cell proliferation by inhibiting MAP2K4.
hsa-mir-141	colorectal cancer	down	MiR-200 suppresses metastases of colorectal cancer through ZEB1.
hsa-mir-141	colorectal cancer	down	miR-141 Inhibits Proliferation and Migration of Colorectal Cancer SW480 Cells.
hsa-mir-141	colorectal cancer	down	Role of microRNA-141 in colorectal cancer with lymph node metastasis.
hsa-mir-141	colorectal cancer	down	MicroRNA-141 inhibits tumor growth and minimizes therapy resistance in colorectal cancer.
hsa-mir-141	colorectal cancer	up	MicroRNA-141 regulates the tumour suppressor DLC-1 in colorectal cancer.
hsa-mir-141	colorectal cancer	up	MicroRNA-200 as potential diagnostic markers for colorectal cancer: meta-analysis and experimental validation.
hsa-mir-141	esophageal cancer	up	miR-200a/miR-141 and miR-205 upregulation might be associated with hormone receptor status and prognosis in endometrial carcinomas.
hsa-mir-141	gastric cancer	down	Down-regulation of miR-141 in gastric cancer and its involvement in cell growth.
hsa-mir-141	gastric cancer	down	miR-141 suppresses proliferation and motility of gastric cancer cells by targeting HDGF.
hsa-mir-141	gastric cancer	down	Anti-proliferative role and prognostic implication of miR-141 in gastric cancer.
hsa-mir-141	gastric cancer	down	The downregulation of miR-200c/141 promotes ZEB1/2 expression and gastric cancer progression.
hsa-mir-141	gastric cancer	down	MicroRNA-141 inhibits tumor growth and metastasis in gastric cancer by directly targeting transcriptional co-activator with PDZ-binding motif, TAZ.
hsa-mir-141	gastric cancer	down	MiR-141 Inhibits Gastric Cancer Proliferation by Interacting with Long Noncoding RNA MEG3 and Down-Regulating E2F3 Expression.
hsa-mir-141	glioma	down	Epigenetic modification of miR-141 regulates SKA2 by an endogenous 'sponge' HOTAIR in glioma.
hsa-mir-141	glioma	down	MiR-200c and miR-141 inhibit ZEB1 synergistically and suppress glioma cell growth and migration.
hsa-mir-141	glioma	down	MicroRNA-141 inhibits glioma cells growth and metastasis by targeting TGF-?2.
hsa-mir-141	hepatocellular carcinoma	down	Expression Profile of MicroRNA-200 Family in Hepatocellular Carcinoma With Bile Duct Tumor Thrombus.
hsa-mir-141	hepatocellular carcinoma	down	[Over-expression of miR-141 inhibits the proliferation, invasion and migration of hepatocellular carcinoma MHCC-97H cells].
hsa-mir-141	hepatocellular carcinoma	down	miR-141 suppresses the growth and metastasis of HCC cells by targeting E2F3.
hsa-mir-141	hepatocellular carcinoma	down	microRNA-141 inhibits cell proliferation and invasion and promotes apoptosis by targeting hepatocyte nuclear factor-3beta in hepatocellular carcinoma cells.
hsa-mir-141	lung adenocarcinoma	down	miR-200 Inhibits lung adenocarcinoma cell invasion and metastasis by targeting Flt1/VEGFR1.
hsa-mir-141	lung adenocarcinoma	down	HOXC13 promotes proliferation of lung adenocarcinoma via modulation of CCND1 and CCNE1.
hsa-mir-141	lung cancer	up	MicroRNA-200 promotes lung cancer cell growth through FOG2-independent AKT activation.
hsa-mir-141	malignant melanoma	up	MicroRNA-200 family members differentially regulate morphological plasticity and mode of melanoma cell invasion.
hsa-mir-141	mesenchymal cancer	down	MicroRNA Expression Profiles in Kaposi's Sarcoma.
hsa-mir-141	nasopharyngeal carcinoma	up	BRD7 expression and c-Myc activation forms a double-negative feedback loop that controls the cell proliferation and tumor growth of nasopharyngeal carcinoma by targeting oncogenic miR-141.
hsa-mir-141	non-small cell lung cancer	up	High expression of serum miR-21 and tumor miR-200c associated with poor prognosis in patients with lung cancer.
hsa-mir-141	non-small cell lung cancer	up	MicroRNA-141 promotes the proliferation of non-small cell lung cancer cells by regulating expression of PHLPP1 and PHLPP2.
hsa-mir-141	non-small cell lung cancer	up	MicroRNA-141 is a biomarker for progression of squamous cell carcinoma and adenocarcinoma of the lung: clinical analysis of 125 patients.
hsa-mir-141	non-small cell lung cancer	down	Inhibition of miR-141 reverses cisplatin resistance in non-small cell lung cancer cells via upregulation of programmed cell death protein 4.
hsa-mir-141	oral cancer	down	Grainyhead-like 2 regulates epithelial plasticity and stemness in oral cancer cells.
hsa-mir-141	osteosarcoma	down	Tumor-Suppressing Effects of miR-141 in Human Osteosarcoma.
hsa-mir-141	ovarian cancer	down	A miR-200 microRNA cluster as prognostic marker in advanced ovarian cancer.
hsa-mir-141	ovarian cancer	up	Differential microRNA expression signatures and cell type-specific association with Taxol resistance in ovarian cancer cells.
hsa-mir-141	ovarian cancer	up	The Functions of MicroRNA-200 Family in Ovarian Cancer: Beyond Epithelial-Mesenchymal Transition.
hsa-mir-141	pancreatic cancer	down	MicroRNA-141, downregulated in pancreatic cancer, inhibited the cell proliferation and invasion by directly targeting MAP4K4.
hsa-mir-141	prostate cancer	down	MicroRNA-141 suppresses prostate cancer stem cells and metastasis by targeting a cohort of pro-metastasis genes.
hsa-mir-141	prostate cancer	down	Re: MicroRNA-141 Suppresses Prostate Cancer Stem Cells and Metastasis by Targeting a Cohort of Pro-Metastasis Genes.
hsa-mir-141	prostate cancer	up	Exosomal microRNA-141 is upregulated in the serum of prostate cancer patients.
hsa-mir-141	prostate cancer	up	Cell-type specific expression of oncogenic and tumor suppressive microRNAs in the human prostate and prostate cancer.
hsa-mir-141	prostate cancer	up	A study of molecular signals deregulating mismatch repair genes in prostate cancer compared to benign prostatic hyperplasia.
hsa-mir-141	prostate cancer	down	miR-141 inhibits prostatic cancer cell proliferation and migration, and induces cell apoptosis via targeting of RUNX1.
hsa-mir-141	renal cell carcinoma	down	MicroRNA-141 is downregulated in human renal cell carcinoma and regulates cell survival by targeting CDC25B.
hsa-mir-141	renal clear cell carcinoma	down	Genome-wide microRNA expression profiling in renal cell carcinoma: significant down-regulation of miR-141 and miR-200c.
hsa-mir-141	thyroid cancer	down	microRNA-141 inhibits thyroid cancer cell growth and metastasis by targeting insulin receptor substrate 2.
hsa-mir-141-3p	cervical cancer	up	microRNA-141-3p fosters the growth, invasion, and tumorigenesis of cervical cancer cells by targeting FOXA2.
hsa-mir-141-3p	esophageal squamous cell carcinoma	up	Involvement of microRNA-141-3p in 5-fluorouracil and oxaliplatin chemo-resistance in esophageal cancer cells via regulation of PTEN.
hsa-mir-141-3p	gastric cancer	down	MiR-141-3p suppresses gastric cancer induced transition of normal fibroblast and BMSC to cancer-associated fibroblasts via targeting STAT4.
hsa-mir-141-3p	gastric cancer	down	Co-expression profiling of plasma miRNAs and long noncoding RNAs in gastric cancer patients.
hsa-mir-141-3p	glioblastoma	up	MicroRNA-141-3p promotes glioma cell growth and temozolomide resistance by directly targeting p53.
hsa-mir-141-3p	glioma	down	miR-141-3p functions as a tumor suppressor modulating activating transcription factor 5 in glioma.
hsa-mir-141-3p	hepatocellular carcinoma	down	A qRT-PCR and Gene Functional Enrichment Study Focused on Downregulation of miR-141-3p in Hepatocellular Carcinoma and Its Clinicopathological Significance.
hsa-mir-141-3p	osteosarcoma	down	miR-141-3p suppresses proliferation and promotes apoptosis by targeting GLI2 in osteosarcoma cells.
hsa-mir-141-3p	prostate cancer	up	MiR-141-3p promotes prostate cancer cell proliferation through inhibiting kruppel-like factor-9 expression.
hsa-mir-141-3p	prostate cancer	down	Downregulation of miR-141-3p promotes bone metastasis via activating NF-?B signaling in prostate cancer.
hsa-mir-142	breast cancer	up	miR-142 regulates the tumorigenicity of human breast cancer stem cells through the canonical WNT signaling pathway.
hsa-mir-142	endometrial cancer	down	miR-142 Suppresses Endometrial Cancer Proliferation In Vitro and In Vivo by Targeting Cyclin D1.
hsa-mir-142	hepatocellular carcinoma	down	Over-expression of Thrombospondin 4 correlates with loss of miR-142 and contributes to migration and vascular invasion of advanced hepatocellular carcinoma.
hsa-mir-142	hepatocellular carcinoma	down	Identifying microRNA panels specifically associated with hepatocellular carcinoma and its different etiologies.
hsa-mir-142-3p	acute lymphoblastic leukemia	down	MicroRNA-142-3p inhibits cell proliferation in human acute lymphoblastic leukemia by targeting the MLL-AF4 oncogene.
hsa-mir-142-3p	acute myeloid leukemia	down	Upregulation of miR-142-3p Improves Drug Sensitivity of Acute Myelogenous Leukemia through Reducing P-Glycoprotein and Repressing Autophagy by Targeting HMGB1.
hsa-mir-142-3p	breast cancer	down	microRNA miR-142-3p Inhibits Breast Cancer Cell Invasiveness by Synchronous Targeting of WASL, Integrin Alpha V, and Additional Cytoskeletal Elements.
hsa-mir-142-3p	breast cancer	down	Aberrant Expression of miR-142-3p and its Target Gene HMGA1 and FZD7 in Breast Cancer and its Clinical Significance.
hsa-mir-142-3p	colon cancer	down	MiR-142-3p functions as a tumor suppressor by targeting CD133, ABCG2, and Lgr5 in colon cancer cells.
hsa-mir-142-3p	colorectal cancer	down	Downregulation of Plasma MiR-142-3p and MiR-26a-5p in Patients With Colorectal Carcinoma.
hsa-mir-142-3p	colorectal cancer	down	miR-142-3p Suppresses Cell Growth by Targeting CDK4 in Colorectal Cancer.
hsa-mir-142-3p	colorectal cancer	up	MicroRNA-142-3p Promotes Cellular Invasion of Colorectal Cancer Cells by Activation of RAC1.
hsa-mir-142-3p	gastric cancer	down	Downregulation of microRNA-142-3p and its tumor suppressor role in gastric cancer.
hsa-mir-142-3p	glioblastoma	down	Effect of miR-142-3p on the M2 macrophage and therapeutic efficacy against murine glioblastoma.
hsa-mir-142-3p	hepatocellular carcinoma	down	lncRNA TUG1-Mediated Mir-142-3p Downregulation Contributes to Metastasis and the Epithelial-to-Mesenchymal Transition of Hepatocellular Carcinoma by Targeting ZEB1.
hsa-mir-142-3p	hepatocellular carcinoma	down	MicroRNA-142-3p and microRNA-142-5p are downregulated in hepatocellular carcinoma and exhibit synergistic effects on cell motility.
hsa-mir-142-3p	hepatocellular carcinoma	down	miR-142-3p Inhibits the Metastasis of Hepatocellular Carcinoma Cells by Regulating HMGB1 Gene Expression.
hsa-mir-142-3p	hepatocellular carcinoma	down	miR-142-3p inhibits aerobic glycolysis and cell proliferation in hepatocellular carcinoma via targeting LDHA.
hsa-mir-142-3p	hepatocellular carcinoma	down	MicroRNA-142-3p, a new regulator of RAC1, suppresses the migration and invasion of hepatocellular carcinoma cells.
hsa-mir-142-3p	mantle cell lymphoma	down	microRNA expression profile and identification of miR-29 as a prognostic marker and pathogenetic factor by targeting CDK6 in mantle cell lymphoma.
hsa-mir-142-3p	nasopharyngeal carcinoma	up	MiR-142-3p Suppresses SOCS6 Expression and Promotes Cell Proliferation in Nasopharyngeal Carcinoma.
hsa-mir-142-3p	non-small cell lung cancer	down	MiR-142-3p functions as a potential tumor suppressor directly targeting HMGB1 in non-small-cell lung carcinoma.
hsa-mir-142-3p	non-small cell lung cancer	up	MiR-142-3p represses TGF-?-induced growth inhibition through repression of TGF?R1 in non-small cell lung cancer.
hsa-mir-142-3p	oral squamous cell carcinoma	up	Oral squamous cell carcinoma: microRNA expression profiling and integrative analyses for elucidation of tumourigenesis mechanism.
hsa-mir-142-3p	osteosarcoma	down	MiR-142-3p Functions as a Potential Tumor Suppressor in Human Osteosarcoma by Targeting HMGA1.
hsa-mir-142-3p	ovarian cancer	down	MicroRNA-142-3p inhibits cell proliferation and chemoresistance in ovarian cancer via targeting sirtuin 1.
hsa-mir-142-3p	renal cell carcinoma	up	Oncogenic microRNA-142-3p is associated with cellular migration, proliferation and apoptosis in renal cell carcinoma.
hsa-mir-142-5p	clear cell renal cell cancer	up	Exploring the miRNA-mRNA regulatory network in clear cell renal cell carcinomas by next-generation sequencing expression profiles.
hsa-mir-142-5p	colorectal cancer	down	Transcatheter arterial infusion chemotherapy increases expression level of miR-142-5p in stage III colorectal cancer.
hsa-mir-142-5p	colorectal cancer	up	MiR-142-5p act as an oncogenic microRNA in colorectal cancer: Clinicopathological and functional insights.
hsa-mir-142-5p	colorectal cancer	up	miR-142-5p promotes development of colorectal cancer through targeting SDHB and facilitating generation of aerobic glycolysis.
hsa-mir-142-5p	hepatocellular carcinoma	down	MicroRNA-142-3p and microRNA-142-5p are downregulated in hepatocellular carcinoma and exhibit synergistic effects on cell motility.
hsa-mir-142-5p	lung cancer	down	Uncovering growth-suppressive MicroRNAs in lung cancer.
hsa-mir-142-5p	malt lymphoma	up	Overexpression of miR-142-5p and miR-155 in gastric mucosa-associated lymphoid tissue (MALT) lymphoma resistant to Helicobacter pylori eradication.
hsa-mir-142-5p	mantle cell lymphoma	down	microRNA expression profile and identification of miR-29 as a prognostic marker and pathogenetic factor by targeting CDK6 in mantle cell lymphoma.
hsa-mir-142-5p	non-small cell lung cancer	up	miR-142-5p regulates CD4+ T cells in human non-small cell lung cancer through PD-L1 expression via the PTEN pathway.
hsa-mir-142-5p	non-small cell lung cancer	down	MiR-142-5p Suppresses Tumorigenesis by Targeting PIK3CA in Non-Small Cell Lung Cancer.
hsa-mir-142-5p	osteosarcoma	down	MicroRNA signatures associate with pathogenesis and progression of osteosarcoma.
hsa-mir-142-5p	renal cell carcinoma	up	MicroRNA-142-5p promotes cell growth and migration in renal cell carcinoma by targeting BTG3.
hsa-mir-143	acute myeloid leukemia	down	MicroRNA-143 targets ERK5 in granulopoiesis and predicts outcome of patients with acute myeloid leukemia.
hsa-mir-143	acute myeloid leukemia	down	Circulating miR-92a, miR-143 and miR-342 in Plasma are Novel Potential Biomarkers for Acute Myeloid Leukemia.
hsa-mir-143	bladder cancer	down	MicroRNA-143 as a tumor suppressor for bladder cancer.
hsa-mir-143	bladder cancer	down	MicroRNA-143 functions as a tumor suppressor in human bladder cancer T24 cells.
hsa-mir-143	bladder cancer	down	Replacement treatment with microRNA-143 and -145 induces synergistic inhibition of the growth of human bladder cancer cells by regulating PI3K/Akt and MAPK signaling pathways.
hsa-mir-143	bladder cancer	down	miR-143 inhibits bladder cancer cell proliferation and enhances their sensitivity to gemcitabine by repressing IGF-1R signaling.
hsa-mir-143	bladder cancer	down	LncRNA UCA1 promotes the invasion and EMT of bladder cancer cells by regulating the miR-143/HMGB1 pathway.
hsa-mir-143	breast cancer	down	MicroRNA?143 targets CD44 to inhibit breast cancer progression and stem cell-like properties.
hsa-mir-143	breast cancer	down	MicroRNA-143 inhibits cell growth by targeting ERK5 and MAP3K7 in breast cancer.
hsa-mir-143	breast cancer	down	miR-143 suppresses epithelial-mesenchymal transition and inhibits tumor growth of breast cancer through down-regulation of ERK5.
hsa-mir-143	breast cancer	down	MicroRNA-143 is downregulated in breast cancer and regulates DNA methyltransferases 3A in breast cancer cells.
hsa-mir-143	cervical cancer	down	A Functional Polymorphism in the Promoter of MiR-143/145 Is Associated With the Risk of Cervical Squamous Cell Carcinoma in Chinese Women: A Case-Control Study.
hsa-mir-143	cervical cancer	down	MicroRNA-143 regulates cell migration and invasion by targeting GOLM1 in cervical cancer.
hsa-mir-143	cervical cancer	down	miR-143 is downregulated in cervical cancer and promotes apoptosis and inhibits tumor formation by targeting Bcl-2.
hsa-mir-143	colon cancer	down	Tumor suppressors miR-143 and miR-145 and predicted target proteins API5, ERK5, K-RAS, and IRS-1 are differentially expressed in proximal and distal colon.
hsa-mir-143	colon cancer	down	MicroRNA-143 reduces viability and increases sensitivity to 5-fluorouracil in HCT116 human colorectal cancer cells.
hsa-mir-143	colon cancer	down	The Evi1, microRNA-143, K-Ras axis in colon cancer.
hsa-mir-143	colon cancer	down	miR-143 or miR-145 overexpression increases cetuximab-mediated antibody-dependent cellular cytotoxicity in human colon cancer cells.
hsa-mir-143	colon cancer	down	miR-143 overexpression impairs growth of human colon carcinoma xenografts in mice with induction of apoptosis and inhibition of proliferation.
hsa-mir-143	colon cancer	down	Forced expression of miR-143 represses ERK5/c-Myc and p68/p72 signaling in concert with miR-145 in gut tumors of Apc(Min) mice.
hsa-mir-143	colorectal cancer	down	Down-regulation of KRAS-interacting miRNA-143 predicts poor prognosis but not response to EGFR-targeted agents in colorectal cancer.
hsa-mir-143	colorectal cancer	down	RREB1 repressed miR-143/145 modulates KRAS signaling through downregulation of multiple targets.
hsa-mir-143	colorectal cancer	down	MicroRNA-143 inhibits tumor growth and angiogenesis and sensitizes chemosensitivity to oxaliplatin in colorectal cancers.
hsa-mir-143	colorectal cancer	down	The regulation of Toll-like receptor 2 by miR-143 suppresses the invasion and migration of a subset of human colorectal carcinoma cells.
hsa-mir-143	colorectal cancer	down	Association of microRNA expression with microsatellite instability status in colorectal adenocarcinoma.
hsa-mir-143	colorectal cancer	down	Down-regulation of microRNA-143 is associated with colorectal cancer progression.
hsa-mir-143	colorectal cancer	down	MicroRNA-143 inhibits colorectal cancer cell proliferation through targeting MMP7.
hsa-mir-143	colorectal cancer	down	MicroRNA signatures: novel biomarker for colorectal cancer?
hsa-mir-143	colorectal carcinoma	down	[Effect of microRNA143 expression on cell proliferation in colonic carcinoma].
hsa-mir-143	colorectal carcinoma	down	MicroRNA-143 targets DNA methyltransferases 3A in colorectal cancer.
hsa-mir-143	colorectal carcinoma	down	Altered levels of the onco-microRNA 21 and the tumor-supressor microRNAs 143 and 145 in advanced rectal cancer indicate successful neoadjuvant chemoradiotherapy.
hsa-mir-143	endometrial cancer	down	MiR-143 inhibits endometrial cancer cell proliferation and metastasis by targeting MAPK1.
hsa-mir-143	endometrial cancer	down	Down-regulation of miR-145 and miR-143 might be associated with DNA methyltransferase 3B overexpression and worse prognosis in endometrioid carcinomas.
hsa-mir-143	esophageal cancer	up	Differential expression of miRNAs in esophageal cancer tissue.
hsa-mir-143	esophageal cancer	up	Alteration of miRNA Expression Correlates with Lifestyle, Social and Environmental Determinants in Esophageal Carcinoma.
hsa-mir-143	esophageal squamous cell carcinoma	down	MiR-143 inhibits tumor cell proliferation and invasion by targeting STAT3 in esophageal squamous cell carcinoma.
hsa-mir-143	esophageal squamous cell carcinoma	down	miR-143 inhibits tumor progression by targeting FAM83F in esophageal squamous cell carcinoma.
hsa-mir-143	esophageal squamous cell carcinoma	down	Erratum to: miR-143 inhibits tumor progression by targeting FAM83F in esophageal squamous cell carcinoma.
hsa-mir-143	esophageal squamous cell carcinoma	down	MicroRNA-143 functions as a tumor suppressor in human esophageal squamous cell carcinoma.
hsa-mir-143	gastric cancer	up	Evaluation of MicroRNA Expression Pattern of Gastric Adenocarcinoma Associated with Socioeconomic, Environmental and Lifestyle Factors in Northwestern Hungary.
hsa-mir-143	gastric cancer	down	Study of miR-143 expression in stomach cancer.
hsa-mir-143	gastric cancer	down	MicroRNA-143 suppresses gastric cancer cell growth and induces apoptosis by targeting COX-2.
hsa-mir-143	gastric cancer	down	miR-143 Inhibits Cell Proliferation of Gastric Cancer Cells Through Targeting GATA6.
hsa-mir-143	gastric cancer	down	Involvement of miR-143 in cisplatin resistance of gastric cancer cells via targeting IGF1R and BCL2.
hsa-mir-143	gastric cancer	down	miR-143 and miR-145 inhibit gastric cancer cell migration and metastasis by suppressing MYO6.
hsa-mir-143	gastric cancer	down	[Expression of miR-143 and miR-145 and their functional study in gastric carcinoma].
hsa-mir-143	gastric cancer	down	MiR-143 inhibits cell proliferation and invasion by targeting DNMT3A in gastric cancer.
hsa-mir-143	glioblastoma	down	miR-143 inhibits glycolysis and depletes stemness of glioblastoma stem-like cells.
hsa-mir-143	glioblastoma	up	Targeting MicroRNA-143 Leads to Inhibition of Glioblastoma Tumor Progression.
hsa-mir-143	glioblastoma	down	miR-143 inhibits oncogenic traits by degrading NUAK2 in glioblastoma.
hsa-mir-143	glioma	down	miR-143 inhibits glycolysis and depletes stemness of glioblastoma stem-like cells.
hsa-mir-143	hepatocellular carcinoma	down	MicroRNA-143 inhibits tumorigenesis in hepatocellular carcinoma by downregulating GATA6.
hsa-mir-143	hepatocellular carcinoma	down	[miR-143 inhibits proliferation and invasion of hepatocellular carcinoma cells via down-regulation of TLR2 expression].
hsa-mir-143	lung cancer	down	Multipronged activity of combinatorial miR-143 and miR-506 inhibits Lung Cancer cell cycle progression and angiogenesis in vitro.
hsa-mir-143	lung cancer	up	Stromal expression of miR-143/145 promotes neoangiogenesis in lung cancer development.
hsa-mir-143	lung cancer	down	Effects of miR-143 overexpression on proliferation, apoptosis, EGFR and downstream signaling pathways in PC9/GR cell line.
hsa-mir-143	malignant melanoma	down	MicroRNA-143 targets Syndecan-1 to repress cell growth in melanoma.
hsa-mir-143	nasopharyngeal carcinoma	down	Upregulated microRNA-143 inhibits cell proliferation in human nasopharyngeal carcinoma.
hsa-mir-143	nasopharyngeal carcinoma	down	MicroRNA deregulation and pathway alterations in nasopharyngeal carcinoma.
hsa-mir-143	nasopharyngeal carcinoma	down	Identification of miR-143 as a tumour suppressor in nasopharyngeal carcinoma based on microRNA expression profiling.
hsa-mir-143	non-small cell lung cancer	down	miR-143 suppresses the proliferation of NSCLC cells by inhibiting the epidermal growth factor receptor.
hsa-mir-143	non-small cell lung cancer	down	miR-143 inhibits NSCLC cell growth and metastasis by targeting Limk1.
hsa-mir-143	non-small cell lung cancer	down	miR-143 inhibits cell proliferation by targeting autophagy-related 2B in non-small cell lung cancer H1299 cells.
hsa-mir-143	oral cancer	down	MicroRNA-143 suppresses oral squamous cell carcinoma (OSCC) cell growth, invasion and glucose metabolism through targeting Hexokinase2.
hsa-mir-143	oral squamous cell carcinoma	down	Low miR-143/miR-145 Cluster Levels Induce Activin A Overexpression in Oral Squamous Cell Carcinomas, Which Contributes to Poor Prognosis.
hsa-mir-143	oral squamous cell carcinoma	down	Decreased microRNA-143 expression and its tumor suppressive function in human oral squamous cell carcinoma.
hsa-mir-143	oral squamous cell carcinoma	down	Down Regulation of miR-34a and miR-143 May Indirectly Inhibit p53 in Oral Squamous Cell Carcinoma: a Pilot Study.
hsa-mir-143	osteosarcoma	down	microRNA-143, down-regulated in osteosarcoma, promotes apoptosis and suppresses tumorigenicity by targeting Bcl-2.
hsa-mir-143	osteosarcoma	down	A three-plasma miRNA signature serves as novel biomarkers for osteosarcoma.
hsa-mir-143	pancreatic ductal adenocarcinoma	down	XMD8-92 Inhibits Pancreatic Tumor Xenograft Growth via DCLK1-Dependent Mechanism.
hsa-mir-143	prostate cancer	down	The tumor-suppressive microRNA-143/145 cluster inhibits cell migration and invasion by targeting GOLM1 in prostate cancer.
hsa-mir-143	prostate cancer	down	Cell-type specific expression of oncogenic and tumor suppressive microRNAs in the human prostate and prostate cancer.
hsa-mir-143	prostate cancer	down	miR-143 interferes with ERK5 signaling, and abrogates prostate cancer progression in mice.
hsa-mir-143	prostate cancer	down	miR-143 decreases prostate cancer cells proliferation and migration and enhances their sensitivity to docetaxel through suppression of KRAS.
hsa-mir-143	prostate cancer	down	MicroRNA-143 inhibits cell migration and invasion by targeting matrix metalloproteinase 13 in prostate cancer.
hsa-mir-143	prostate cancer	down	Insulin-like growth factor-I induces chemoresistence to docetaxel by inhibiting miR-143 in human prostate cancer.
hsa-mir-143	renal cell carcinoma	down	The tumor-suppressive microRNA-143/145 cluster targets hexokinase-2 in renal cell carcinoma.
hsa-mir-143	retinoblastoma	down	Suppressive effect of microRNA-143 in retinoblastoma.
hsa-mir-143	thyroid carcinoma	down	lncRNA CCAT1 promotes cell proliferation, migration, and invasion by down-regulation of miR-143 in FTC-133 thyroid carcinoma cell line.
hsa-mir-143-3p	breast cancer	down	miR-143-3p targeting LIM domain kinase 1 suppresses the progression of triple-negative breast cancer cells.
hsa-mir-143-3p	breast cancer	down	MiR-143-3p inhibits the proliferation, cell migration and invasion of human breast cancer cells by modulating the expression of MAPK7.
hsa-mir-143-3p	cervical cancer	down	Long non-coding RNA HOTAIR promotes cervical cancer progression through regulating BCL2 via targeting miR-143-3p.
hsa-mir-143-3p	colorectal cancer	down	MicroRNA-143-3p inhibits colorectal cancer metastases by targeting ITGA6 and ASAP3.
hsa-mir-143-3p	esophageal squamous cell carcinoma	down	MiR-143-3p functions as a tumor suppressor by regulating cell proliferation, invasion and epithelial-mesenchymal transition by targeting QKI-5 in esophageal squamous cell carcinoma.
hsa-mir-143-3p	gallbladder carcinoma	down	miR-143-3p targeting of ITGA6 suppresses tumour growth and angiogenesis by downregulating PLGF expression via the PI3K/AKT pathway in gallbladder carcinoma.
hsa-mir-143-3p	gastric cancer	down	MicroRNA-143-3p, up-regulated in H. pylori-positive gastric cancer, suppresses tumor growth, migration and invasion by directly targeting AKT2.
hsa-mir-143-3p	laryngeal squamous cell carcinoma	down	MiR-143-3p suppresses cell proliferation, migration, and invasion by targeting Melanoma-Associated Antigen A9 in laryngeal squamous cell carcinoma.
hsa-mir-143-3p	malignant melanoma	down	MicroRNA-143-3p inhibits growth and invasiveness of melanoma cells by targeting cyclooxygenase-2 and inversely correlates with malignant melanoma progression.
hsa-mir-143-3p	osteosarcoma	down	miR-143-3p inhibits the proliferation, migration and invasion in osteosarcoma by targeting FOSL2.
hsa-mir-143-3p	ovarian cancer	down	MiR-143-3p suppresses the progression of ovarian cancer.
hsa-mir-144	acute lymphoblastic leukemia	down	MicroRNA-144 regulates cancer cell proliferation and cell-cycle transition in acute lymphoblastic leukemia through the interaction of FMN2.
hsa-mir-144	bladder cancer	down	miR-144 downregulation increases bladder cancer cell proliferation by targeting EZH2 and regulating Wnt signaling.
hsa-mir-144	breast cancer	down	MiR-144 suppresses proliferation, invasion, and migration of breast cancer cells through inhibiting CEP55.
hsa-mir-144	breast cancer	down	miR-144 functions as a tumor suppressor in breast cancer through inhibiting ZEB1/2-mediated epithelial mesenchymal transition process.
hsa-mir-144	cervical cancer	down	miR-144 inhibits growth and metastasis of cervical cancer cells by targeting VEGFA and VEGFC.
hsa-mir-144	cholangiocarcinoma	down	MicroRNA-144 suppresses cholangiocarcinoma cell proliferation and invasion through targeting platelet activating factor acetylhydrolase isoform 1b.
hsa-mir-144	esophageal squamous cell carcinoma	down	MiR-26a and miR-144 inhibit proliferation and metastasis of esophageal squamous cell cancer by inhibiting cyclooxygenase-2.
hsa-mir-144	gastric cancer	down	MicroRNA-144 functions as a tumor suppressor in gastric cancer by targeting cyclooxygenase-2.
hsa-mir-144	gastric cancer	down	MicroRNA-144 inhibits the metastasis of gastric cancer by targeting MET expression.
hsa-mir-144	gastric cancer	down	The role of miR-144/GSPT1 axis in gastric cancer.
hsa-mir-144	hepatocellular carcinoma	down	MicroRNA-144 inhibits hepatocellular carcinoma cell proliferation, invasion and migration by targeting ZFX.
hsa-mir-144	hepatocellular carcinoma	down	miR-144 reverses chemoresistance of hepatocellular carcinoma cell lines by targeting Nrf2-dependent antioxidant pathway.
hsa-mir-144	hepatocellular carcinoma	down	miR-144 suppresses the proliferation and metastasis of hepatocellular carcinoma by targeting E2F3.
hsa-mir-144	hepatocellular carcinoma	down	Intravenous miR-144 inhibits tumor growth in diethylnitrosamine-induced hepatocellular carcinoma in mice.
hsa-mir-144	hepatocellular carcinoma	down	MiR-144 suppresses cell proliferation, migration, and invasion in hepatocellular carcinoma by targeting SMAD4.
hsa-mir-144	laryngeal squamous cell carcinoma	down	miR-144 suppresses the growth and metastasis of laryngeal squamous cell carcinoma by targeting IRS1.
hsa-mir-144	lung cancer	down	MiR-144 Inhibits Proliferation and Induces Apoptosis and Autophagy in Lung Cancer Cells by Targeting TIGAR.
hsa-mir-144	lung cancer	down	Downregulating microRNA-144 mediates a metabolic shift in lung cancer cells by regulating GLUT1 expression.
hsa-mir-144	medullary thyroid carcinoma	up	Evaluation of miRNAs expression in medullary thyroid carcinoma tissue samples: miR-34a and miR-144 as promising overexpressed markers in MTC.
hsa-mir-144	nasopharyngeal carcinoma	up	MicroRNA-144 promotes cell proliferation, migration and invasion in nasopharyngeal carcinoma through repression of PTEN.
hsa-mir-144	non-small cell lung cancer	down	A novel circular RNA hsa_circ_0020123 exerts oncogenic properties through suppression of miR-144 in non-small cell lung cancer.
hsa-mir-144	oral squamous cell carcinoma	up	Oral squamous cell carcinoma: microRNA expression profiling and integrative analyses for elucidation of tumourigenesis mechanism.
hsa-mir-144	osteosarcoma	down	The downregulation of miR-144 is associated with the growth and invasion of osteosarcoma cells through the regulation of TAGLN expression.
hsa-mir-144	osteosarcoma	down	MicroRNA-144 suppresses osteosarcoma growth and metastasis by targeting ROCK1 and ROCK2.
hsa-mir-144	ovarian cancer	down	MicroRNA-144 mediates metabolic shift in ovarian cancer cells by directly targeting Glut1.
hsa-mir-144	pancreatic ductal adenocarcinoma	down	XMD8-92 Inhibits Pancreatic Tumor Xenograft Growth via DCLK1-Dependent Mechanism.
hsa-mir-144	papillary thyroid carcinoma	down	MicroRNA-144 inhibits proliferation by targeting WW domain-containing transcription regulator protein 1 in papillary thyroid cancer.
hsa-mir-144	renal cell carcinoma	down	MiR-144 inhibits cell proliferation of renal cell carcinoma by targeting MTOR.
hsa-mir-144	thyroid cancer	down	Down-regulation of miR-144 promotes thyroid cancer cell invasion by targeting ZEB1 and ZEB2.
hsa-mir-144	uveal melanoma	down	MiR-144 Inhibits Uveal Melanoma Cell Proliferation and Invasion by Regulating c-Met Expression.
hsa-mir-144-3p	gastric cancer	down	MicroRNA-144-3p suppresses gastric cancer progression by inhibiting epithelial-to-mesenchymal transition through targeting PBX3.
hsa-mir-144-3p	glioma	down	miR-144-3p exerts anti-tumor effects in glioblastoma by targeting c-Met.
hsa-mir-144-3p	glioma	down	The Inhibition of miR-144-3p on Cell Proliferation and Metastasis by Targeting TOP2A in HCMV-Positive Glioblastoma Cells.
hsa-mir-144-3p	hepatocellular carcinoma	down	A comprehensive insight into the clinicopathologic significance of miR-144-3p in hepatocellular carcinoma.
hsa-mir-144-3p	hepatocellular carcinoma	down	MicroRNA-144-3p suppresses tumor growth and angiogenesis by targeting SGK3 in hepatocellular carcinoma.
hsa-mir-144-3p	multiple myeloma	down	MiR-144-3p inhibits cell proliferation and induces apoptosis in multiple myeloma by targeting c-Met.
hsa-mir-144-3p	osteosarcoma	down	TUG1 promotes osteosarcoma tumorigenesis by upregulating EZH2 expression via miR-144-3p.
hsa-mir-144-3p	papillary thyroid carcinoma	up	MiR-144-3p promotes the tumor growth and metastasis of papillary thyroid carcinoma by targeting paired box gene 8.
hsa-mir-144-3p	prostate cancer	down	MicroRNA-144-3p inhibits cell proliferation and induces cell apoptosis in prostate cancer by targeting CEP55.
hsa-mir-144-3p	renal cell carcinoma	down	miR-144-3p serves as a tumor suppressor for renal cell carcinoma and inhibits its invasion and metastasis by targeting MAP3K8.
hsa-mir-144-3p	renal clear cell carcinoma	up	Mir-144-3p Promotes Cell Proliferation, Metastasis, Sunitinib Resistance in Clear Cell Renal Cell Carcinoma by Downregulating ARID1A.
hsa-mir-145	basal cell carcinoma	down	Expression of microRNAs in basal cell carcinoma.
hsa-mir-145	bladder cancer	down	Double-negative feedback loop between long non-coding RNA TUG1 and miR-145 promotes epithelial to mesenchymal transition and radioresistance in human bladder cancer cells.
hsa-mir-145	bladder cancer	down	MicroRNA-143 functions as a tumor suppressor in human bladder cancer T24 cells.
hsa-mir-145	bladder cancer	down	Replacement treatment with microRNA-143 and -145 induces synergistic inhibition of the growth of human bladder cancer cells by regulating PI3K/Akt and MAPK signaling pathways.
hsa-mir-145	bladder cancer	down	socs7, a target gene of microRNA-145, regulates interferon-? induction through STAT3 nuclear translocation in bladder cancer cells.
hsa-mir-145	bladder cancer	down	Role of STAT3 and FOXO1 in the divergent therapeutic responses of non-metastatic and metastatic bladder cancer cells to miR-145.
hsa-mir-145	bladder cancer	down	Aberrant expression of microRNAs in bladder cancer.
hsa-mir-145	bladder cancer	down	miR-145 inhibits invasion of bladder cancer cells by targeting PAK1.
hsa-mir-145	bladder cancer	down	miR-145 induces caspase-dependent and -independent cell death in urothelial cancer cell lines with targeting of an expression signature present in Ta bladder tumors.
hsa-mir-145	breast cancer	down	miR-145 inhibits breast cancer cell growth through RTKN.
hsa-mir-145	breast cancer	down	miR-145 participates with TP53 in a death-promoting regulatory loop and targets estrogen receptor-alpha in human breast cancer cells.
hsa-mir-145	breast cancer	down	miR-145 inhibits proliferation and migration of breast cancer cells by directly or indirectly regulating TGF-?1 expression.
hsa-mir-145	breast cancer	down	MicroRNA-145 inhibits growth and migration of breast cancer cells through targeting oncoprotein ROCK1.
hsa-mir-145	breast cancer	down	MiR-145 inhibits tumor angiogenesis and growth by N-RAS and VEGF.
hsa-mir-145	breast cancer	down	Analysis of miR-205 and miR-155 expression in the blood of breast cancer patients.
hsa-mir-145	breast cancer	down	miR-145 sensitizes breast cancer to doxorubicin by targeting multidrug resistance-associated protein-1.
hsa-mir-145	breast cancer	down	Expression of miRNA-206 and miRNA-145 in breast cancer and correlation with prognosis.
hsa-mir-145	cervical cancer	down	Glucocorticoid regulation of a novel HPV E6-p53-miR-145 pathway modulates invasion and therapy resistance of cervical cancer cells.
hsa-mir-145	cervical cancer	down	Downregulation of microRNA-145 is associated with aggressive progression and poor prognosis in human cervical cancer.
hsa-mir-145	cervical cancer	down	Molecular identification of miR-145 and miR-9 expression level as prognostic biomarkers for early-stage cervical cancer detection.
hsa-mir-145	cervical cancer	down	A Functional Polymorphism in the Promoter of MiR-143/145 Is Associated With the Risk of Cervical Squamous Cell Carcinoma in Chinese Women: A Case-Control Study.
hsa-mir-145	chondrosarcoma	down	The Epigenetic Regulation of SOX9 by miR-145 in Human Chondrosarcoma.
hsa-mir-145	colon cancer	down	Epigenetically regulated miR-145 suppresses colon cancer invasion and metastasis by targeting LASP1.
hsa-mir-145	colon cancer	down	Putative tumor suppressor miR-145 inhibits colon cancer cell growth by targeting oncogene Friend leukemia virus integration 1 gene.
hsa-mir-145	colon cancer	down	MiR-145 directly targets p70S6K1 in cancer cells to inhibit tumor growth and angiogenesis.
hsa-mir-145	colon cancer	down	Forced expression of miR-143 represses ERK5/c-Myc and p68/p72 signaling in concert with miR-145 in gut tumors of Apc(Min) mice.
hsa-mir-145	colon cancer	down	Tumor suppressors miR-143 and miR-145 and predicted target proteins API5, ERK5, K-RAS, and IRS-1 are differentially expressed in proximal and distal colon.
hsa-mir-145	colon cancer	down	Inhibition of SW620 human colon cancer cells by upregulating miRNA-145.
hsa-mir-145	colon cancer	down	miR-143 or miR-145 overexpression increases cetuximab-mediated antibody-dependent cellular cytotoxicity in human colon cancer cells.
hsa-mir-145	colon cancer	up	miR-21 and miR-145 cooperation in regulation of colon cancer stem cells.
hsa-mir-145	colorectal cancer	down	Candidate microRNA biomarkers in human colorectal cancer: Systematic review profiling studies and experimental validation.
hsa-mir-145	colorectal cancer	down	miR-145 suppresses colorectal cancer cell migration and invasion by targeting an ETS-related gene.
hsa-mir-145	colorectal cancer	down	MiR-145 inhibits human colorectal cancer cell migration and invasion via PAK4-dependent pathway.
hsa-mir-145	colorectal cancer	down	RREB1 repressed miR-143/145 modulates KRAS signaling through downregulation of multiple targets.
hsa-mir-145	colorectal cancer	down	MicroRNA-145 inhibits tumour growth and metastasis in colorectal cancer by targeting fascin-1.
hsa-mir-145	colorectal cancer	up	Up-regulation of microRNA-145 associates with lymph node metastasis in colorectal cancer.
hsa-mir-145	colorectal cancer	down	Expression profiling of selected microRNA signatures in plasma and tissues of Saudi colorectal cancer patients by qPCR.
hsa-mir-145	colorectal cancer	down	microRNA-145 regulates tumor suppressor candidate 3 and mitogen-activated protein kinase pathway to inhibit the progression of colorectal cancer.
hsa-mir-145	colorectal cancer	down	Association of microRNA expression with microsatellite instability status in colorectal adenocarcinoma.
hsa-mir-145	colorectal cancer	down	Evaluation of microRNAs-29a, 92a and 145 in colorectal carcinoma as candidate diagnostic markers: An Egyptian pilot study.
hsa-mir-145	colorectal cancer	down	MicroRNA signatures: novel biomarker for colorectal cancer?
hsa-mir-145	colorectal cancer	down	MicroRNA-145 suppresses cell migration and invasion by targeting paxillin in human colorectal cancer cells.
hsa-mir-145	colorectal carcinoma	down	Altered levels of the onco-microRNA 21 and the tumor-supressor microRNAs 143 and 145 in advanced rectal cancer indicate successful neoadjuvant chemoradiotherapy.
hsa-mir-145	endometrial cancer	up	Up-regulation of microRNA-145 promotes differentiation by repressing OCT4 in human endometrial adenocarcinoma cells.
hsa-mir-145	endometrial cancer	down	Down-regulation of miR-145 and miR-143 might be associated with DNA methyltransferase 3B overexpression and worse prognosis in endometrioid carcinomas.
hsa-mir-145	esophageal cancer	down	Episomal lentiviral vector-mediated miR-145 overexpression inhibits proliferation and induces apoptosis of human esophageal carcinoma cells.
hsa-mir-145	esophageal cancer	down	miR-145 targets the SOX11 3'UTR to suppress endometrial cancer growth.
hsa-mir-145	esophageal cancer	up	MicroRNA-145 promotes esophageal cancer cells proliferation and metastasis by targeting SMAD5.
hsa-mir-145	esophageal squamous cell carcinoma	down	MicroRNA-145 Inhibits Cell Migration and Invasion and Regulates Epithelial-Mesenchymal Transition (EMT) by Targeting Connective Tissue Growth Factor (CTGF) in Esophageal Squamous Cell Carcinoma.
hsa-mir-145	esophageal squamous cell carcinoma	down	miR-145, miR-133a and miR-133b: Tumor-suppressive miRNAs target FSCN1 in esophageal squamous cell carcinoma.
hsa-mir-145	esophageal squamous cell carcinoma	up	Relationship between altered expression levels of MIR21, MIR143, MIR145, and MIR205 and clinicopathologic features of esophageal squamous cell carcinoma.
hsa-mir-145	esophageal squamous cell carcinoma	down	MicroRNA-143 functions as a tumor suppressor in human esophageal squamous cell carcinoma.
hsa-mir-145	esophageal squamous cell carcinoma	down	miR-145 inhibits proliferation and invasion of esophageal squamous cell carcinoma in part by targeting c-Myc.
hsa-mir-145	esophageal squamous cell carcinoma	down	Evaluating the miR-302b and miR-145 expression in formalin-fixed paraffin-embedded samples of esophageal squamous cell carcinoma.
hsa-mir-145	gallbladder carcinoma	up	miR-145 sensitizes gallbladder cancer to cisplatin by regulating multidrug resistance associated protein 1.
hsa-mir-145	gastric cancer	down	[Expression of miR-143 and miR-145 and their functional study in gastric carcinoma].
hsa-mir-145	gastric cancer	down	MicroRNA-145 exerts tumor-suppressive and chemo-resistance lowering effects by targeting CD44 in gastric cancer.
hsa-mir-145	gastric cancer	down	miR-143 and miR-145 inhibit gastric cancer cell migration and metastasis by suppressing MYO6.
hsa-mir-145	gastric cancer	down	MiR-145, miR-133a and miR-133b inhibit proliferation, migration, invasion and cell cycle progression via targeting transcription factor Sp1 in gastric cancer.
hsa-mir-145	glioblastoma	down	NEDD9, a novel target of miR-145, increases the invasiveness of glioblastoma.
hsa-mir-145	glioblastoma	down	Functional profiling of precursor MicroRNAs identifies MicroRNAs essential for glioma proliferation.
hsa-mir-145	glioblastoma	down	miR-145 is a potential biomarker for predicting clinical outcome in glioblastomas.
hsa-mir-145	glioblastoma	down	MiR-145 inhibits the epithelial-to-mesenchymal transition via targeting ADAM19 in human glioblastoma.
hsa-mir-145	glioma	down	NEDD9, a novel target of miR-145, increases the invasiveness of glioblastoma.
hsa-mir-145	glioma	down	MiR-145 reduces ADAM17 expression and inhibits in vitro migration and invasion of glioma cells.
hsa-mir-145	glioma	down	ROCK1, a novel target of miR-145, promotes glioma cell invasion.
hsa-mir-145	glioma	down	miR-145 is a potential biomarker for predicting clinical outcome in glioblastomas.
hsa-mir-145	glioma	down	miR-145 Inhibits Migration and Invasion of Glioma Stem Cells by Targeting ABCG2.
hsa-mir-145	hepatocellular carcinoma	down	miR-145 suppresses cell invasion in hepatocellular carcinoma cells: miR-145 targets ADAM17.
hsa-mir-145	hepatocellular carcinoma	down	MicroRNA-145: a promising biomarker for hepatocellular carcinoma (HCC).
hsa-mir-145	hepatocellular carcinoma	down	MiR-145 suppresses cell proliferation and motility by inhibiting ROCK1 in hepatocellular carcinoma.
hsa-mir-145	hepatocellular carcinoma	down	MicroRNA-145 suppresses hepatocellular carcinoma by targeting IRS1 and its downstream Akt signaling.
hsa-mir-145	hepatocellular carcinoma	down	MicroRNA-145 inhibits cell proliferation by directly targeting ADAM17 in hepatocellular carcinoma.
hsa-mir-145	hepatocellular carcinoma	down	Expression of microRNAs, miR-21, miR-31, miR-122, miR-145, miR-146a, miR-200c, miR-221, miR-222, and miR-223 in patients with hepatocellular carcinoma or intrahepatic cholangiocarcinoma and its progno
hsa-mir-145	hepatocellular carcinoma	down	MicroRNA-145 and MicroRNA-133a Inhibited Proliferation, Migration, and Invasion, While Promoted Apoptosis in Hepatocellular Carcinoma Cells Via Targeting FSCN1.
hsa-mir-145	hepatocellular carcinoma	down	Interaction of microRNA-21/145 and Smad3 domain-specific phosphorylation in hepatocellular carcinoma.
hsa-mir-145	hepatocellular carcinoma	down	Investigation of the clinical significance and prognostic value of microRNA-145 in human hepatocellular carcinoma.
hsa-mir-145	hepatocellular carcinoma	down	MiR-145 modulates multiple components of the insulin-like growth factor pathway in hepatocellular carcinoma.
hsa-mir-145	intrahepatic cholangiocarcinoma	down	MiR-145 functions as a tumor suppressor targeting NUAK1 in human intrahepatic cholangiocarcinoma.
hsa-mir-145	kidney cancer	down	MicroRNA-145 Targets the Metalloprotease ADAM17 and Is Suppressed in Renal Cell Carcinoma Patients.
hsa-mir-145	laryngeal squamous cell carcinoma	down	Long noncoding RNA LINC00339 promotes laryngeal squamous cell carcinoma cell proliferation and invasion via sponging miR-145.
hsa-mir-145	laryngeal squamous cell carcinoma	down	MYO5A inhibition by miR-145 acts as a predictive marker of occult neck lymph node metastasis in human laryngeal squamous cell carcinoma.
hsa-mir-145	laryngeal squamous cell carcinoma	down	Curcumin suppresses the progression of laryngeal squamous cell carcinoma through the upregulation of miR-145 and inhibition of the PI3K/Akt/mTOR pathway.
hsa-mir-145	liver cancer	down	MiR-145 functions as a tumor suppressor by directly targeting histone deacetylase 2 in liver cancer.
hsa-mir-145	lung adenocarcinoma	down	MiR-145 regulates cancer stem-like properties and epithelial-to-mesenchymal transition in lung adenocarcinoma-initiating cells.
hsa-mir-145	lung adenocarcinoma	down	MiRNA-145 suppresses lung adenocarcinoma cell invasion and migration by targeting N-cadherin.
hsa-mir-145	lung adenocarcinoma	down	Restoration of tumour suppressor hsa-miR-145 inhibits cancer cell growth in lung adenocarcinoma patients with epidermal growth factor receptor mutation.
hsa-mir-145	lung adenocarcinoma	down	MiR-145 inhibits cell proliferation of human lung adenocarcinoma by targeting EGFR and NUDT1.
hsa-mir-145	lung adenocarcinoma	down	microRNA-145 suppresses lung adenocarcinoma-initiating cell proliferation by targeting OCT4.
hsa-mir-145	lung adenocarcinoma	down	[miR-145 inhibits lung adenocarcinoma stem cells proliferation by targeting OCT4 gene].
hsa-mir-145	lung cancer	up	Stromal expression of miR-143/145 promotes neoangiogenesis in lung cancer development.
hsa-mir-145	lung cancer	down	Interaction of lincRNA ROR and p53/miR-145 correlates with lung cancer stem cell signatures.
hsa-mir-145	lung cancer	down	Uncovering growth-suppressive MicroRNAs in lung cancer.
hsa-mir-145	lung cancer	down	MicroRNA-145 inhibits lung cancer cell metastasis.
hsa-mir-145	lung cancer	down	MicroRNA-145 inhibits migration and invasion by down-regulating FSCN1 in lung cancer.
hsa-mir-145	nasopharyngeal carcinoma	down	MiR-145 inhibits metastasis by targeting fascin actin-bundling protein 1 in nasopharyngeal carcinoma.
hsa-mir-145	nasopharyngeal carcinoma	down	MicroRNA deregulation and pathway alterations in nasopharyngeal carcinoma.
hsa-mir-145	nasopharyngeal carcinoma	down	miR-145 inhibits invasion and metastasis by directly targeting Smad3 in nasopharyngeal cancer.
hsa-mir-145	neuroblastoma	down	NEDD9, a novel target of miR-145, increases the invasiveness of glioblastoma.
hsa-mir-145	non-small cell lung cancer	down	Serum levels of candidate microRNA diagnostic markers differ among the stages of non-small-cell lung cancer.
hsa-mir-145	non-small cell lung cancer	down	miRNA-145 inhibits non-small cell lung cancer cell proliferation by targeting c-Myc.
hsa-mir-145	non-small cell lung cancer	down	MicroRNA-145 inhibits migration and invasion via inhibition of fascin 1 protein expression in non-small-cell lung cancer cells.
hsa-mir-145	non-small cell lung cancer	down	miR-145 and miR-497 suppress TGF-?-induced epithelial-mesenchymal transition of non-small cell lung cancer by targeting MTDH.
hsa-mir-145	non-small cell lung cancer	down	Use of Luminex xMAP bead-based suspension array for detecting microRNA in NSCLC tissues and its clinical application.
hsa-mir-145	non-small cell lung cancer	down	MiR-145 acts as a metastasis suppressor by targeting metadherin in lung cancer.
hsa-mir-145	non-small cell lung cancer	down	Low miR-145 expression level is associated with poor pathological differentiation and poor prognosis in non-small cell lung cancer.
hsa-mir-145	non-small cell lung cancer	down	MiR-145 and miR-203 represses TGF-?-induced epithelial-mesenchymal transition and invasion by inhibiting SMAD3 in non-small cell lung cancer cells.
hsa-mir-145	non-small cell lung cancer	up	Serum miR-125a-5p, miR-145 and miR-146a as diagnostic biomarkers in non-small cell lung cancer.
hsa-mir-145	non-small cell lung cancer	down	Low miR-145 silenced by DNA methylation promotes NSCLC cell proliferation, migration and invasion by targeting mucin 1.
hsa-mir-145	oral squamous cell carcinoma	down	Downregulation of miR-145 expression in oral squamous cell carcinomas and its clinical significance.
hsa-mir-145	oral squamous cell carcinoma	down	MiR-145 inhibits oral squamous cell carcinoma (OSCC) cell growth by targeting c-Myc and Cdk6.
hsa-mir-145	oral squamous cell carcinoma	down	Low miR-143/miR-145 Cluster Levels Induce Activin A Overexpression in Oral Squamous Cell Carcinomas, Which Contributes to Poor Prognosis.
hsa-mir-145	osteosarcoma	down	MicroRNA-145 targets vascular endothelial growth factor and inhibits invasion and metastasis of osteosarcoma cells.
hsa-mir-145	osteosarcoma	down	microRNA-145 inhibits osteosarcoma cell proliferation and invasion by targeting ROCK1.
hsa-mir-145	osteosarcoma	down	MicroRNA-145 inhibits tumour growth and metastasis in osteosarcoma by targeting cyclin-dependent kinase, CDK6.
hsa-mir-145	osteosarcoma	down	miR-145 inhibits osteosarcoma cells proliferation and invasion by targeting ROCK1.
hsa-mir-145	osteosarcoma	down	MicroRNA-145 Suppresses Osteosarcoma Metastasis via Targeting MMP16.
hsa-mir-145	osteosarcoma	up	miR-145 promotes osteosarcoma growth by reducing expression of the transcription factor friend leukemia virus integration 1.
hsa-mir-145	ovarian cancer	down	Micro-RNAs and ovarian cancer: the state of art and perspectives of clinical research.
hsa-mir-145	ovarian cancer	down	miR-145 inhibits tumor growth and metastasis by targeting metadherin in high-grade serous ovarian carcinoma.
hsa-mir-145	ovarian cancer	down	miR-145, targeting high-mobility group A2, is a powerful predictor of patient outcome in ovarian carcinoma.
hsa-mir-145	ovarian cancer	down	Quercetin induces the apoptosis of human ovarian carcinoma cells by upregulating the expression of microRNA-145.
hsa-mir-145	ovarian cancer	down	MicroRNA-145 Function as a Cell Growth Repressor by Directly Targeting c-Myc in Human Ovarian Cancer.
hsa-mir-145	ovarian cancer	down	MiR-145 is downregulated in human ovarian cancer and modulates cell growth and invasion by targeting p70S6K1 and MUC1.
hsa-mir-145	pancreatic adenocarcinoma	down	MiRNA-145 increases therapeutic sensibility to gemcitabine treatment of pancreatic adenocarcinoma cells.
hsa-mir-145	pancreatic cancer	down	MiR-145 functions as a tumor suppressor via regulating angiopoietin-2 in pancreatic cancer cells.
hsa-mir-145	pancreatic cancer	down	MicroRNA-145 suppresses cell proliferation, invasion and migration in pancreatic cancer cells by targeting NEDD9.
hsa-mir-145	pancreatic ductal adenocarcinoma	down	XMD8-92 Inhibits Pancreatic Tumor Xenograft Growth via DCLK1-Dependent Mechanism.
hsa-mir-145	primary cns lymphomas	down	Differential micro-RNA expression in primary CNS and nodal diffuse large B-cell lymphomas.
hsa-mir-145	prostate cancer	down	The functional significance of microRNA-145 in prostate cancer.
hsa-mir-145	prostate cancer	down	Restoration of miR-145 expression suppresses cell proliferation, migration and invasion in prostate cancer by targeting FSCN1.
hsa-mir-145	prostate cancer	down	MicroRNA-145 is regulated by DNA methylation and p53 gene mutation in prostate cancer.
hsa-mir-145	prostate cancer	down	The tumor-suppressive microRNA-143/145 cluster inhibits cell migration and invasion by targeting GOLM1 in prostate cancer.
hsa-mir-145	prostate cancer	down	miR-145 suppress the androgen receptor in prostate cancer cells and correlates to prostate cancer prognosis.
hsa-mir-145	renal cell carcinoma	down	The tumor-suppressive microRNA-143/145 cluster targets hexokinase-2 in renal cell carcinoma.
hsa-mir-145	renal cell carcinoma	down	miR-145 functions as tumor suppressor and targets two oncogenes, ANGPT2 and NEDD9, in renal cell carcinoma.
hsa-mir-145	retinoblastoma	down	miR-145 suppressed human retinoblastoma cell proliferation and invasion by targeting ADAM19.
hsa-mir-145	uveal melanoma	down	MicroRNA 145 may play an important role in uveal melanoma cell growth by potentially targeting insulin receptor substrate-1.
hsa-mir-145-3p	non-small cell lung cancer	down	microRNA-145-3p inhibits non-small cell lung cancer cell migration and invasion by targeting PDK1 via the mTOR signaling pathway.
hsa-mir-145-5p	colorectal cancer	down	Clinical value of integrated-signature miRNAs in colorectal cancer: miRNA expression profiling analysis and experimental validation.
hsa-mir-145-5p	esophageal squamous cell carcinoma	down	miR-145-5p Suppresses Tumor Cell Migration, Invasion and Epithelial to Mesenchymal Transition by Regulating the Sp1/NF-?B Signaling Pathway in Esophageal Squamous Cell Carcinoma.
hsa-mir-145-5p	gastric cancer	down	Downregulation of miR-145-5p correlates with poor prognosis in gastric cancer.
hsa-mir-145-5p	gastric cancer	down	Differential MicroRNA Expression Between Gastric Cancer Tissue and Non-cancerous Gastric Mucosa According to Helicobacter pylori Status.
hsa-mir-145-5p	gastric cancer	down	MicroRNA-145-5p inhibits gastric cancer invasiveness through targeting N-cadherin and ZEB2 to suppress epithelial-mesenchymal transition.
hsa-mir-145-5p	hepatocellular carcinoma	down	Hepatocellular carcinoma associated microRNA expression signature: integrated bioinformatics analysis, experimental validation and clinical significance.
hsa-mir-145-5p	laryngeal squamous cell carcinoma	down	Promoter Methylation-Regulated miR-145-5p Inhibits Laryngeal Squamous Cell Carcinoma Progression by Targeting FSCN1.
hsa-mir-145-5p	non-small cell lung cancer	down	miR-145-5p inhibits epithelial-mesenchymal transition via the JNK signaling pathway by targeting MAP3K1 in non-small cell lung cancer cells.
hsa-mir-1468	hepatocellular carcinoma	up	MicroRNA-1468 promotes tumor progression by activating PPAR-?-mediated AKT signaling in human hepatocellular carcinoma.
hsa-mir-1468-5p	glioma	down	MicroRNA-1468-5p inhibits glioma cell proliferation and induces cell cycle arrest by targeting RRM1.
[truncated: 6,059 more rows]

## Sheet: RNA-RNA_interaction
Interacting region in MRPS31P5	Genomic context	Ensembl ID of interacting gene	Gene name	Gene typeprotein_coding	Interacting region	Genomic context	Species	Cell line	Method / Source	PMID
chr13:52168687-52168750	Exon	ENSG00000198625	MDM4	protein_coding	chr1:204556412-204556435	3UTR	human	Hela(highRNase)	PARIS	27180905
chr13:52169107-52169133	Exon	ENSG00000197136	PCNXL3	protein_coding	chr11:65635661-65635690	CDS	human	Hela(highRNase)	PARIS	27180905
chr13:52168215-52168237	Exon	ENSG00000178726	THBD	protein_coding	chr20:23048552-23048571	CDS	human	HEK293T	PARIS	27180905
