# Supplementary material for: Transcriptome and Gene Fusion Analysis of Synchronous Lesions Reveals lncMRPS31P5 as a Novel Transcript Involved in Colorectal Cancer
Source: Int J Mol Sci. 2020 Sep 27;21(19):7120. doi: 10.3390/ijms21197120 (PMC7582694; doi:10.3390/ijms21197120)
Supplement: Supplementary file 1 [file ijms-21-07120-s001.zip › Supplementary Table 3.xls]

## Sheet: Interactions
Supplementary Table 3. List of predicted molecular interactions between mRNAs and miRNAs identified through in-silico analyses
Protein 1	Interaction types	Protein 2
CDH1	protein-protein interactions	PCNX3
CDH1	localization, regulation of binding	THBD
HGF	expression	THBD
HGF	protein-protein interactions	MDM4
MDM4	protein-protein interactions, regulation of binding, localization, transcription, ubiquitination, expression, phosphorylation, inhibition, activation, molecular cleavage, protein-DNA interactions	TP53
MDM4	regulation of binding, ubiquitination, inhibition, protein-protein interactions, molecular cleavage, translocation	MDM4
MDM4	expression	NR3C1
MDM4	expression, RNA-RNA interactions: microRNA targeting	miR-122b-5p
MDM4	expression, RNA-RNA interactions: microRNA targeting	miR-1233-5p
MDM4	expression	miR-1262
MDM4	expression, RNA-RNA interactions: microRNA targeting	miR-1273h-5p
MDM4	expression, RNA-RNA interactions: microRNA targeting	miR-1296-5p
MDM4	expression, RNA-RNA interactions: microRNA targeting	miR-146a-3p
MDM4	expression, RNA-RNA interactions: microRNA targeting	miR-149-3p
MDM4	expression, RNA-RNA interactions: microRNA targeting	miR-188-3p
MDM4	expression, RNA-RNA interactions: microRNA targeting	miR-204-3p
MDM4	expression	miR-219b-5p
MDM4	RNA-RNA interactions: microRNA targeting	miR-3083-5p
MDM4	expression, RNA-RNA interactions: microRNA targeting	miR-3109-3p
MDM4	expression, RNA-RNA interactions: microRNA targeting	miR-3135a
MDM4	expression, RNA-RNA interactions: microRNA targeting	miR-3190-5p
MDM4	expression, RNA-RNA interactions: microRNA targeting	miR-3192-5p
MDM4	expression	miR-323-5p
MDM4	expression, RNA-RNA interactions: microRNA targeting	miR-342-5p
MDM4	expression, RNA-RNA interactions: microRNA targeting	miR-34a-5p
MDM4	expression	miR-3569-3p
MDM4	expression, RNA-RNA interactions: microRNA targeting	miR-4451
MDM4	expression, RNA-RNA interactions: microRNA targeting	miR-4487
MDM4	expression, RNA-RNA interactions: microRNA targeting	miR-4512
MDM4	expression, RNA-RNA interactions: microRNA targeting	miR-4645-3p
MDM4	RNA-RNA interactions: microRNA targeting	miR-4650-3p
MDM4	expression, RNA-RNA interactions: microRNA targeting	miR-4651
MDM4	expression, RNA-RNA interactions: microRNA targeting	miR-515-5p
MDM4	expression, RNA-RNA interactions: microRNA targeting	miR-5691
MDM4	expression	miR-6134
MDM4	expression, RNA-RNA interactions: microRNA targeting	miR-6514-3p
MDM4	expression	miR-6735-3p
MDM4	expression, RNA-RNA interactions: microRNA targeting	miR-6737-5p
MDM4	expression, RNA-RNA interactions: microRNA targeting	miR-6747-5p
MDM4	expression, RNA-RNA interactions: microRNA targeting	miR-675-5p
MDM4	expression, RNA-RNA interactions: microRNA targeting	miR-6811-3p
MDM4	expression, RNA-RNA interactions: microRNA targeting	miR-6835-5p
MDM4	expression, RNA-RNA interactions: microRNA targeting	miR-6929-5p
MDM4	expression, RNA-RNA interactions: microRNA targeting	miR-766-3p
MDM4	expression, RNA-RNA interactions: microRNA targeting	miR-875-5p
NR3C1	transcription, expression	THBD
PCNX3	expression, RNA-RNA interactions: microRNA targeting	miR-1296-5p
PCNX3	expression	miR-188-3p
PCNX3	expression, RNA-RNA interactions: microRNA targeting	miR-219b-5p
PCNX3	expression, RNA-RNA interactions: microRNA targeting	miR-3083-5p
PCNX3	expression	miR-3109-3p
PCNX3	expression, RNA-RNA interactions: microRNA targeting	miR-3190-5p
PCNX3	expression, RNA-RNA interactions: microRNA targeting	miR-323-5p
PCNX3	expression, RNA-RNA interactions: microRNA targeting	miR-4512
PCNX3	expression, RNA-RNA interactions: microRNA targeting	miR-6134
THBD	expression	THBD
THBD	expression	TP53
THBD	expression, RNA-RNA interactions: microRNA targeting	miR-122b-5p
THBD	expression, RNA-RNA interactions: microRNA targeting	miR-1233-5p
THBD	expression, RNA-RNA interactions: microRNA targeting	miR-1262
THBD	expression, RNA-RNA interactions: microRNA targeting	miR-1273h-5p
THBD	expression	miR-146a-3p
THBD	expression, RNA-RNA interactions: microRNA targeting	miR-149-3p
THBD	expression, RNA-RNA interactions: microRNA targeting	miR-204-3p
THBD	expression, RNA-RNA interactions: microRNA targeting	miR-3135a
THBD	expression, RNA-RNA interactions: microRNA targeting	miR-3192-5p
THBD	expression, RNA-RNA interactions: microRNA targeting	miR-342-5p
THBD	expression, RNA-RNA interactions: microRNA targeting	miR-34a-5p
THBD	expression, RNA-RNA interactions: microRNA targeting	miR-3569-3p
THBD	expression, RNA-RNA interactions: microRNA targeting	miR-4451
THBD	expression, RNA-RNA interactions: microRNA targeting	miR-4487
THBD	expression	miR-4645-3p
THBD	expression, RNA-RNA interactions: microRNA targeting	miR-4650-3p
THBD	expression, RNA-RNA interactions: microRNA targeting	miR-4651
THBD	expression, RNA-RNA interactions: microRNA targeting	miR-515-5p
THBD	expression, RNA-RNA interactions: microRNA targeting	miR-5691
THBD	expression, RNA-RNA interactions: microRNA targeting	miR-6514-3p
THBD	expression	miR-6735-3p
THBD	expression	miR-6737-5p
THBD	expression, RNA-RNA interactions: microRNA targeting	miR-6747-5p
THBD	expression, RNA-RNA interactions: microRNA targeting	miR-675-5p
THBD	expression	miR-6811-3p
THBD	expression	miR-6835-5p
THBD	expression, RNA-RNA interactions: microRNA targeting	miR-6929-5p
THBD	RNA-RNA interactions: microRNA targeting	miR-766-3p
THBD	expression, RNA-RNA interactions: microRNA targeting	miR-875-5p
